# Supplementary material for: Natural proteome diversity links aneuploidy tolerance to protein turnover
Source: Nature. 2024 May 22;630(8015):149–57. doi: 10.1038/s41586-024-07442-9 (PMC11153158; doi:10.1038/s41586-024-07442-9)
Supplement: Supplementary file 3 — Supplementary Tables 1–20 [file 41586_2024_7442_MOESM3_ESM.xlsx]

## Sheet: SI Table 1
SI Table 1: Strain annotations of natural isolates.
Aneuploid strains are classified as: "aneu;+/-X*Y", where +/- indicates chromosome gain or loss, X the number of aberrant copies and Y the affected chromosome.
	Standardized_name	alternative_strain_name	Ploidy	Aneuploidies	Clades	Clade_class	Single_strain_class	Simple_Ecology	Isolation	Geographical.origins
1	AAA	RM11	1	euploid	1. Wine/European	Domesticated	Domesticated	Wine	Zinfandel vineyard	California, USA
2	AAB	CBS422a	1	euploid	7. Mosaic beer	Domesticated	Domesticated	Alcoholic beverages	Beer	Odessa, Ukraine
3	AAC	CBS2165a	2	euploid	11. Ale beer	Domesticated	Domesticated	Alcoholic beverages	Brewers	England
4	AAD	CBS436a	2	aneu;+2*8;	25. Sake	Domesticated	Domesticated	Alcoholic beverages	Moto (sake yeast starter)	Japan
5	AAE	CBS2806a	1	euploid	1. Wine/European (subclade 4)	Domesticated	Domesticated	Wine	Wine	Slovakia
6	AAG	CBS428a	1	euploid	M3. Mosaic region 3	UNK	Wild	Nature	Unknown	NA
7	AAH	CBS1388a	1	euploid	NA	UNK	UNK	NA	Unknown	NA
8	AAI	CBS2966a	1	euploid	1. Wine/European	Domesticated	Domesticated	Alcoholic beverages	Distillery	Denmark
9	AAK	CBS4093a	1	euploid	1. Wine/European (subclade 4)	Domesticated	Domesticated	Wine	Film on white wine	Spain
10	AAL	CBS1236-a	2	aneu;-1*6;	8. Mixed origin	UNK	Domesticated	Food	Bakery	France
11	AAM	CLIB192_1b	1	euploid	8. Mixed origin	UNK	Domesticated	Food	Bakery	France
12	AAN	CLIB274_1	2	aneu;-1*3;	8. Mixed origin	UNK	Domesticated	Food	Bakery	Czech Republic
13	AAP	CLIB326_1	2	euploid	8. Mixed origin	UNK	Domesticated	Food	Bakery	Australia
14	AAQ	CLIB272_2	1	euploid	7. Mosaic beer	Domesticated	Domesticated	Alcoholic beverages	Beer	USA
15	AAR	CLIB382_1b	1	euploid	7. Mosaic beer	Domesticated	Domesticated	Alcoholic beverages	Beer	Ireland
16	AAS	YJM145_b	1	euploid	M3. Mosaic region 3	UNK	Human	Human	AIDS patient	USA
17	AAT	YJM280_b	1	aneu;+1*1;	M3. Mosaic region 3	UNK	Human	Human	Peritoneal fluid	USA
18	AAV	YJM320b	1	euploid	M3. Mosaic region 3	UNK	Human	Human	Blood	California, USA
19	ABA	YJM326_b	1	euploid	M3. Mosaic region 3	UNK	Human	Human	Human, clinical	California, USA
20	ABB	YJM413_b	1	euploid	26. Asian fermentation	UNK	Human	Human	Blood	USA
21	ABC	YJM421_b	1	euploid	M3. Mosaic region 3	UNK	Human	Human	Ascites fluid	USA
22	ABD	YJM428_1b	2	aneu;+2*16;	M3. Mosaic region 3	UNK	Human	Human	Paracenteis fluid	California, USA
23	ABE	YJM434_1b	1	euploid	1. Wine/European	Domesticated	Human	Human	Human, clinical	NA
24	ABF	YJM436_1b	1	euploid	M3. Mosaic region 3	UNK	Human	Human	Mouth	NA
25	ABG	YJM440_1b	1	euploid	M3. Mosaic region 3	UNK	Human	Human	Human, clinical	NA
26	ABH	YJM454_1b	1	euploid	M3. Mosaic region 3	UNK	Human	Human	Human, clinical	NA
27	ABI	YJM653_1b	1	euploid	M3. Mosaic region 3	UNK	Human	Human	Brochoalveolar lavage	USA
28	ABK	YJM678_1b	1	euploid	M3. Mosaic region 3	UNK	Human	Human	Unknown	NA
29	ABL	CBS2888_1b	1	euploid	NA	UNK	Wild	Nature	Soil	South Africa
30	ABM	CBS3093_1b	1	euploid	2. Alpechin	UNK	Domesticated	NA	Alpechin (waste from olive oil production)	Spain
31	ABP	CECT10109_1b	1	euploid	1. Wine/European	Domesticated	Wild	Nature	Prickly pear	Spain
32	ABQ	DBVPG1788_1b	1	euploid	1. Wine/European	Domesticated	Wild	Nature	Soil	Finland
33	ABR	DBVPG1794_1b	1	euploid	1. Wine/European	Domesticated	Wild	Nature	Soil	Finland
34	ABS	DBVPG3591_1b	1	euploid	1. Wine/European	Domesticated	Wild	Nature	Cocoa beans	NA
35	ABT	DBVPG4651_1b	1	euploid	1. Wine/European	Domesticated	Wild	Nature	Tuber magnatum	Italy
36	ABV	DBVPG6861	3	aneu;+1*1;+1*9;	8. Mixed origin	UNK	Wild	Nature	Poluted stream	Tijuca forest, Rio de Janeiro, Brazil
37	ACA	EM93_3	1	euploid	M3. Mosaic region 3	UNK	Wild	Nature	Rotting fig	California, USA
38	ACB	TL229S2.2	1	euploid	M3. Mosaic region 3	UNK	Domesticated	Food	Cheese	France
39	ACC	YPS1000_1b	1	euploid	21. Ecuadorean	Wild	Wild	Nature	Exudate from Quercus sp.	USA
40	ACD	YPS163_1b	1	euploid	23. North American oak	Wild	Wild	Nature	Exudate from Quercus sp.	USA
41	ACF	CLIB294_1b	1	euploid	1. Wine/European	Domesticated	Domesticated	Alcoholic beverages	Distillery	France
42	ACG	CLIB413_1b	1	euploid	M1. Mosaic region 1	UNK	Domesticated	Alcoholic beverages	Fermenting rice beverage	China
43	ACH	CLIB483_1b	1	euploid	M1. Mosaic region 1	UNK	Domesticated	Alcoholic beverages	Cider	Brittany, France
44	ACI	Y10_1b	1	euploid	M3. Mosaic region 3	UNK	Wild	Nature	Coconut	Philippines
45	ACK	Y12_1b	1	euploid	26. Asian fermentation	UNK	Domesticated	Alcoholic beverages	Palm wine	Ivory Coast
46	ACL	Y3_1b	1	aneu;+1*12;	M3. Mosaic region 3	UNK	Domesticated	Alcoholic beverages	Palm wine	NA
47	ACM	Y9_4	1	euploid	26. Asian fermentation	UNK	Domesticated	Alcoholic beverages	Ragi fermentation	Indonesia
48	ACN	YJM269_1b	1	euploid	M3. Mosaic region 3	UNK	Domesticated	Wine	Red Blauer Portugieser grapes	Austria
49	ACP	CLIB154_1b	1	euploid	1. Wine/European (subclade 1)	Domesticated	Domesticated	Wine	Wine	Russia
50	ACQ	CLIB219_2b	1	euploid	18. Far East Asia	Wild	Domesticated	Wine	Wine	Russia
51	ACR	DBVPG1339_1b	1	euploid	1. Wine/European	Domesticated	Domesticated	Wine	Grapes	Netherlands
52	ACS	I14_1b	1	euploid	M1. Mosaic region 1	UNK	Domesticated	Wine	Vineyard soil	Italy
53	ACT	UC8_1b	1	aneu;+1*1;	1. Wine/European	Domesticated	Domesticated	Wine	Wine	South Africa
54	ACV	WE372_1b	1	aneu;+1*1;	1. Wine/European	Domesticated	Domesticated	Wine	Wine	South Africa
55	ADA	Y55_1b	1	euploid	M3. Mosaic region 3	UNK	Domesticated	Wine	Wine	France
56	ADB	Y9J_1b	1	aneu;+1*10;	1. Wine/European	Domesticated	Domesticated	Wine	Wine	Japan
57	ADC	UC1_1b	1	euploid	1. Wine/European	Domesticated	Domesticated	Wine	Wine	France
58	ADD	IL_01_b	1	euploid	1. Wine/European (subclade 2)	Domesticated	Wild	Nature	Soil	Illinois, USA
59	ADE	PW5_b	1	euploid	NA	UNK	Domesticated	Alcoholic beverages	Raphia palm wine	Aba, Abia State, Nigeria
60	ADF	YPS1009_b	1	euploid	13. African palm wine	Domesticated	Wild	Nature	Exudate from Quercus sp.	USA
61	ADG	NC_02_b	1	euploid	NA	UNK	Wild	Nature	Exudate from Quercus sp.	North Carolina, USA
62	ADH	T7_b	1	euploid	26. Asian fermentation	UNK	Wild	Nature	Exudate from Quercus sp.	Babler State Park, MO, USA
63	ADI	YJM981_b	1	euploid	1. Wine/European (subclade 2)	Domesticated	Human	Human	Vagina	Italy
64	ADK	CLIB208_1	2	aneu;-1*9;	M3. Mosaic region 3	UNK	Domesticated	Food	Bakery	Shanaong, China
65	ADL	CLIB318_1	2	aneu;+1*1;+1*6;+1*9;+1*11;	8. Mixed origin	UNK	Domesticated	Food	Bakery	Netherlands
66	ADM	CLIB324_2	2	euploid	8. Mixed origin	UNK	Domesticated	Food	Bakery	Vietnam
67	ADN	K1_1	1	euploid	25. Sake	Domesticated	Domesticated	Alcoholic beverages	Sake	Japan
68	ADP	Y6_b	2	aneu;+2*2;+2*9;+2*11;	8. Mixed origin	UNK	UNK	NA	Unknown	French Guiana
69	ADQ	K12_2	1	euploid	25. Sake	Domesticated	Domesticated	Alcoholic beverages	Sake (shochu)	Japan
70	ADR	M22_1b	1	euploid	1. Wine/European	Domesticated	Domesticated	Wine	Vineyard	Italy
71	ADS	T73_1b	2	euploid	1. Wine/European	Domesticated	Domesticated	Wine	Monastrel grape fermentation (red wine)	Alicante, Spain
72	ADT	CBS7765	1	euploid	M3. Mosaic region 3	UNK	Wild	Nature	Salmo gairdneri (rainbow trout)	Sweden, Goteborg
73	ADV	CBS7903	1	euploid	13. African palm wine	Domesticated	Domesticated	Alcoholic beverages	Palm wine	Nigeria
74	AEA	CBS7958	1	euploid	7. Mosaic beer	Domesticated	Domesticated	Food	Factory producing cassava flour	Sao Paulo, Brazil
75	AEB	CBS1171	4	aneu;+1*1;+1*2;+1*15;	11. Ale beer	Domesticated	Domesticated	Alcoholic beverages	Brewers top yeast	Oranjeboom brewery, Rotterdam, Netherlands
76	AEC	CBS1248	Xn	NA	11. Ale beer	Domesticated	Domesticated	Alcoholic beverages	Brewers yeast	NA
77	AEE	CBS2441	3	aneu;+2*1;+1*5;+1*8;+1*9;	M3. Mosaic region 3	UNK	Domesticated	Alcoholic beverages	Distillery	NA
78	AEF	CBS6414	1	euploid	25. Sake	Domesticated	Domesticated	Alcoholic beverages	Sake yeast	Japan
79	AEG	CBS7962	1	euploid	3. Brazilian bioethanol	Domesticated	Domesticated	Food	Fermenting concentrated syrup (sugar cane)	Brazil
80	AEH	CBS7964	1	euploid	3. Brazilian bioethanol	Domesticated	Domesticated	Food	Fermenting concentrated syrup (sugar cane)	Brazil
81	AEI	CBS1428	1	euploid	M3. Mosaic region 3	UNK	Domesticated	Food	Bakery	NA
82	AEK	CBS4079	1	euploid	1. Wine/European (subclade 4)	Domesticated	Domesticated	Wine	Film on white wine	Spain
83	AEL	CBS1394	2	euploid	M3. Mosaic region 3	UNK	Domesticated	Alcoholic beverages	Distillery	NA
84	AEM	CBS2973	1	aneu;+1*11;	8. Mixed origin	UNK	Domesticated	Alcoholic beverages	Beer wort	NA
85	AEN	CBS4454	2	aneu;+1*1;+1*3;+1*4;	6. African beer	Domesticated	Domesticated	Alcoholic beverages	Kaffir beer	South Africa
86	AEP	CBS1508	2	euploid	26. Asian fermentation	UNK	Domesticated	Alcoholic beverages	Starter for sorghum brandy	NA
87	AEQ	CBS1782	1	euploid	7. Mosaic beer	Domesticated	Domesticated	Alcoholic beverages	Super-attenuated beer	Japan
88	AER	CBS2970	1	aneu;+1*2;+1*4;+1*8;+1*9;	M2. Mosaic region 2	UNK	Domesticated	NA	Blackstrap molasses	San Jose sugar mill, Rio Piedras, Puerto Rico
89	AES	CBS4054	1	aneu;+1*2;	1. Wine/European (subclade 4)	Domesticated	Domesticated	Wine	Red wine	Spain
90	AET	CBS6007	1	euploid	1. Wine/European (subclade 4)	Domesticated	Domesticated	Wine	Wine	Spain
91	AEV	CBS6216	2	aneu;+1*7;	8. Mixed origin	UNK	Wild	Nature	Tapwater	Rotterdam, Netherlands
92	AFA	CBS6503	2	aneu;-1*16;	7. Mosaic beer	Domesticated	Domesticated	Alcoholic beverages	Brewery	UK
93	AFB	CBS7371	1	euploid	7. Mosaic beer	Domesticated	Domesticated	Alcoholic beverages	Brewery	UK
94	AFC	CBS7764	2	aneu;+1*7;-1*14;	8. Mixed origin	UNK	Wild	Nature	Salmo gairdneri (rainbow trout)	Goteborg, Sweden
95	AFD	CBS7960	1	euploid	3. Brazilian bioethanol	Domesticated	Domesticated	Food	Factory producing ethanol (sugar cane syrup)	Sao Paulo, Brazil
96	AFE	CBS8291	2	euploid	8. Mixed origin	UNK	Wild	Nature	Seawater	Sweden
97	AFF	CBS1252	1	euploid	8. Mixed origin	UNK	Domesticated	Food	Bakery	France
98	AFG	CBS1387	1	euploid	M3. Mosaic region 3	UNK	Domesticated	Food	Bakery	NA
99	AFH	CBS1509	1	euploid	26. Asian fermentation	UNK	Domesticated	Alcoholic beverages	Distillery	NA
100	AFI	CBS2183	1	euploid	1. Wine/European (subclade 4)	Domesticated	Domesticated	Wine	Wine	Chateau Chalon France
101	AFK	CBS2992	2	euploid	24. Asian islands	UNK	Domesticated	Alcoholic beverages	Palm wine	Pakistan
102	AFL	CBS4456	1	aneu;+1*8;	6. African beer	Domesticated	Domesticated	Alcoholic beverages	Kaffir beer	South Africa
103	AFM	CBS6412	1	euploid	25. Sake	Domesticated	Domesticated	Alcoholic beverages	Sake yeast	Japan
104	AFN	CBS6413	1	euploid	25. Sake	Domesticated	Domesticated	Alcoholic beverages	Sake yeast	Japan
105	AFP	CBS6505	2	euploid	7. Mosaic beer	Domesticated	Domesticated	Alcoholic beverages	Brewery (Killer strain responsible for death of brewing yeast)	UK
106	AFQ	CBS7993	1	euploid	M2. Mosaic region 2	UNK	Wild	Nature	Fresh water	Rio de Janeiro, Tijuca National Forest, Cushvara River, Brazil
107	AFR	CBS7959	1	aneu;+1*1;	3. Brazilian bioethanol	Domesticated	Domesticated	Food	Factory producing ethanol (sugar cane syrup)	Sao Paulo, Brazil
108	AFS	CBS1173	2	aneu;-1*2;-1*3;-1*4;-1*6;-1*9;-1*10;-1*11;-1*15;-1*16;	NA	UNK	Wild	Nature	Fruit ilex	NA
109	AFT	CBS1464	4	euploid	8. Mixed origin	UNK	Human	Human	Infected nail of 4 yo girl	Austria
110	AFV	CBS2814	2	aneu;-1*5;	1. Wine/European (subclade 4)	Domesticated	Domesticated	Wine	Wine	Slovakia
111	AGA	CBS3012	2	aneu;+2*1;+2*8;	1. Wine/European	Domesticated	Domesticated	Wine	Wine	Cadiz, Spain
112	AGB	CBS6308	2	euploid	11. Ale beer	Domesticated	Domesticated	Alcoholic beverages	Brewer yeast, Yorkshire type	South Yorkshire, UK
113	AGC	CBS2444	1	aneu;+1*1;+1*5;+1*10;+1*11;	NA	UNK	Domesticated	Alcoholic beverages	Distillery	Seagrams distillery, Louisville, Kentucky
114	AGE	CBS1385	2	aneu;-1*6;	8. Mixed origin	UNK	Domesticated	Food	Bakery	NA
115	AGF	CBS1479	1	euploid	1. Wine/European	Domesticated	Domesticated	Wine	Wine	NA
116	AGG	CBS1480	2	euploid	26. Asian fermentation	UNK	Domesticated	Alcoholic beverages	Distillery	NA
117	AGH	CBS1582	1	euploid	1. Wine/European	Domesticated	Domesticated	Wine	Wine	Portugal
118	AGI	CBS1590	2	euploid	1. Wine/European	Domesticated	Domesticated	Wine	Grape must / juice	Italy
119	AGK	CBS2361	1	euploid	8. Mixed origin	UNK	Wild	Nature	Trinidadian cane sugar	UK
120	AGL	CBS4458	1	euploid	1. Wine/European	Domesticated	Domesticated	Wine	Red wine	France
121	AGM	CBS7961	1	euploid	3. Brazilian bioethanol	Domesticated	Domesticated	Food	Fermenting concentrated syrup (sugar cane)	Sao Paulo, Brazil
122	AGN	CBS439	1	euploid	M1. Mosaic region 1	UNK	Domesticated	Wine	Silvaner grapes	Germany
123	AGP	CBS1544	1	aneu;+1*1;+1*9;	M3. Mosaic region 3	UNK	Wild	Nature	Juice	Netherlands
124	AGR	CBS1594	1	euploid	24. Asian islands	UNK	Wild	Nature	Plant	NA
125	AGS	CBS3013	1	euploid	1. Wine/European	Domesticated	Domesticated	Wine	Wine	Cadiz, Spain
126	AGT	CBS3078	1	euploid	M3. Mosaic region 3	UNK	UNK	NA	Spores	NA
127	AGV	CBS6223	1	euploid	1. Wine/European	Domesticated	Domesticated	Wine	Grape juice	Chile
128	AHA	CBS6333	1	euploid	M3. Mosaic region 3	UNK	Wild	Nature	Rotting banana (from Musa sapientum)	Costa Rica
129	AHB	CBS4734	1	euploid	NA	UNK	Wild	Nature	Sugar cane juice	NA
130	AHC	CBS7963	1	euploid	3. Brazilian bioethanol	Domesticated	Domesticated	Food	Fermenting concentrated syrup (sugar cane)	Sao Paulo, Brazil
131	AHD	CBS1192	1	aneu;+1*1;	1. Wine/European	Domesticated	Domesticated	Wine	Wine	NA
132	AHE	CBS1194	1	aneu;+1*8;	1. Wine/European	Domesticated	Domesticated	Wine	Wine	NA
133	AHF	CBS1540	1	euploid	M1. Mosaic region 1	UNK	Wild	Nature	Tibi grains	Switzerland
134	AHG	CBS1586	1	euploid	1. Wine/European	Domesticated	Wild	Nature	Pear must	NA
135	AHH	CBS3000	1	euploid	24. Asian islands	UNK	Domesticated	Alcoholic beverages	Palm wine	Denmark
136	AHI	CBS6914	1	aneu;+1*14;	1. Wine/European	Domesticated	Domesticated	Wine	White wine	Spain
137	AHK	CBS2247	1	euploid	1. Wine/European (subclade 4)	Domesticated	Domesticated	Wine	Grape must	South Africa
138	AHL	CBS3081	1	euploid	2. Alpechin	UNK	Domesticated	NA	Alpechin (waste from olive oil production)	Spain
139	AHM	CBS3093	1	euploid	2. Alpechin	UNK	Domesticated	NA	Alpechin (waste from olive oil production)	Spain
140	AHN	CBS5635	1	euploid	1. Wine/European	Domesticated	Domesticated	Wine	Grape must	South Africa
141	AHP	CBS5835	2	euploid	1. Wine/European (subclade 4)	Domesticated	Domesticated	Wine	Wine	Spain
142	AHQ	CBS440	1	euploid	26. Asian fermentation	UNK	Domesticated	Food	Molasses	Taiwan
143	AHR	CBS1227	1	euploid	1. Wine/European	Domesticated	Human	Human	Abscess on epididymis	Romania
144	AHS	CBS1419	1	aneu;+1*9;	13. African palm wine	Domesticated	Domesticated	Wine	Wine	Ghana
145	AHT	CBS1460	1	euploid	1. Wine/European	Domesticated	Domesticated	NA	Fermenting fruit	Indonesia
146	AHV	CBS1487	1	aneu;+1*1;+1*11;	8. Mixed origin	UNK	Domesticated	Alcoholic beverages	Brewery	NA
147	AIA	CBS2180	1	euploid	1. Wine/European (subclade 4)	Domesticated	Domesticated	Wine	Turbid Italian wine	Italy
148	AIB	CBS2805	1	euploid	1. Wine/European (subclade 4)	Domesticated	Domesticated	Wine	Wine	Slovakia
149	AIC	CBS2807	1	euploid	1. Wine/European (subclade 4)	Domesticated	Domesticated	Wine	Wine	Slovakia
150	AID	CBS2909	2	euploid	2. Alpechin	UNK	Human	Human	Human feces	NA
151	AIE	CBS2910	1	aneu;+1*9;	2. Alpechin	UNK	Human	Human	Human feces	Portugal
152	AIF	CBS457	2	euploid	1. Wine/European	Domesticated	Domesticated	Wine	Grape must	Italy
153	AIG	CBS1463	1	euploid	7. Mosaic beer	Domesticated	Domesticated	Alcoholic beverages	Beer	NA
154	AII	C6.1	2	aneu;+1*1;	1. Wine/European	Domesticated	Domesticated	Alcoholic beverages	Palm wine	Cameroon
155	AIK	C15.1	2	euploid	1. Wine/European	Domesticated	Wild	Nature	Palm nuts	Cameroon
156	AIL	C10.4	2	euploid	1. Wine/European	Domesticated	Wild	Nature	Clay	Cameroon
157	AIM	E4	2	euploid	1. Wine/European	Domesticated	Domesticated	Wine	NA	Umbria, Italy
158	AIN	MC5	2	euploid	1. Wine/European	Domesticated	Domesticated	Wine	Cooked wine (vino cotto)	Ascoli Piceno, Italy
159	AIP	MC6	2	aneu;+1*9;	1. Wine/European (subclade 4)	Domesticated	Domesticated	Wine	Grape	Umbria, Italy
160	AIQ	MC7	2	euploid	1. Wine/European	Domesticated	Domesticated	Alcoholic beverages	Spontaneous alcoholic fermentation	Umbria, Italy
161	AIR	MC8	2	euploid	1. Wine/European	Domesticated	Domesticated	Wine	Cooked wine (vino cotto)	Ascoli Piceno, Italy
162	AIT	MC10	2	euploid	1. Wine/European	Domesticated	Domesticated	Wine	Winery surface	Umbria, Italy
163	AKB	NPA07.1	2	euploid	13. African palm wine	Domesticated	Domesticated	Alcoholic beverages	Palm wine	Nigeria
164	AKC	NPA05a1	3	aneu;+1*14;	13. African palm wine	Domesticated	Domesticated	Alcoholic beverages	Palm wine	Nigeria
165	AKD	NPA05b1	3	euploid	13. African palm wine	Domesticated	Domesticated	Alcoholic beverages	Palm wine	Nigeria
166	AKE	NPA03.1	2	euploid	13. African palm wine	Domesticated	Domesticated	Alcoholic beverages	Palm wine	Nigeria
167	AKG	NPA06.1	2	euploid	13. African palm wine	Domesticated	Domesticated	Alcoholic beverages	Palm wine	Nigeria
168	AKH	NPA02-1	2	euploid	13. African palm wine	Domesticated	Domesticated	Alcoholic beverages	Palm wine	Nigeria
169	AKI	DBVPG6044	2	euploid	M3. Mosaic region 3	UNK	Domesticated	Wine	Bili wine	West Africa
170	AKL	K12	2	euploid	26. Asian fermentation	UNK	Domesticated	Alcoholic beverages	Sake	Japan
171	AKM	UWOPS03-461.4	2	euploid	19. Malaysian	Wild	Wild	Nature	Nectar, Bertam palm	Malaysia
172	AKN	YPS128	2	euploid	23. North American oak	Wild	Wild	Nature	Soil beneath Quercus alba	Pennsylvania, USA
173	AKP	CLQCA_02-003	2	euploid	1. Wine/European	Domesticated	Domesticated	NA	Heart of palm processing equipment	Santo Domingo, Ecuador
174	AKQ	CLQCA_04-021	2	euploid	M3. Mosaic region 3	UNK	Wild	Nature	Beetle	Los Rios, Ecuador
175	AKR	CLQCA_05-006	2	euploid	26. Asian fermentation	UNK	Wild	Nature	Rotten fruit	Guayas, Ecuador
176	AKS	CLQCA_09-001	2	euploid	M3. Mosaic region 3	UNK	Wild	Nature	Flower (Opuntia sp.)	Imbabura, Ecuador
177	AKT	CLQCA_10-003	2	euploid	8. Mixed origin	UNK	Wild	Nature	Stingless bee	Pichincha, Ecuador
178	AKV	CLQCA_10-027	2	euploid	1. Wine/European	Domesticated	Wild	Nature	Grass	Pichincha, Ecuador
179	ALA	CLQCA_10-619	2	euploid	26. Asian fermentation	UNK	Wild	Nature	Beetle	Pichincha, Ecuador
180	ALB	CLQCA_10-620	2	euploid	26. Asian fermentation	UNK	Wild	Nature	Orthopteran insect	Pichincha, Ecuador
181	ALC	CLQCA_11-024	2	euploid	26. Asian fermentation	UNK	Wild	Nature	Unidentified aquatic plant	Cotopaxi, Ecuador
182	ALD	CLQCA_13-023	2	euploid	5. French dairy	Domesticated	Wild	Nature	Wax on rock surface	Bolivar, Ecuador
183	ALE	CLQCA_17-060	2	euploid	1. Wine/European	Domesticated	Wild	Nature	Hemipteran insect	Loja, Ecuador
184	ALG	CLQCA_18-003	2	euploid	M3. Mosaic region 3	UNK	Wild	Nature	Cocoa fruit	Sucumbios, Ecuador
185	ALH	CLQCA_19-011	2	euploid	26. Asian fermentation	UNK	Wild	Nature	Horse dung	Napo, Ecuador
186	ALI	CLQCA_20-060	2	euploid	NA	UNK	Wild	Nature	Water in leaf with organic matter	Yasuni National Park, Orellana, Ecuador
187	ALK	CLQCA_24SC-235	2	aneu;+1*5;	26. Asian fermentation	UNK	Wild	Nature	Tree exudate (Bursera graveolens)	Galapagos, Ecuador
188	ALL	21/04/1999	2	euploid	1. Wine/European	Domesticated	Wild	Nature	River water (Danube)	Bratislava, Slovakia
189	ALM	21-4-101	2	aneu;+1*9;	1. Wine/European	Domesticated	Wild	Nature	River water (Danube)	Bratislava, Slovakia
190	ALN	21-4-103	2	euploid	8. Mixed origin	UNK	Wild	Nature	River water (Morava)	Bratislava, Deninska Nova Ves, Slovakia
191	ALP	21-4-105	2	aneu;+1*9;	8. Mixed origin	UNK	Wild	Nature	River water Morava	Bratislava, Deninska Nova Ves, Slovakia
192	ALQ	21-4-111	2	euploid	1. Wine/European (subclade 1)	Domesticated	Wild	Nature	Leaves of Prunus domestica L., 'Stanley'	Male Zaluzie, Slovakia
193	ALR	21-4-114	3	aneu;+1*9;+1*11;+1*12;	M3. Mosaic region 3	UNK	Wild	Nature	Leaves of peach tree (Prunus armeniaca)	Male levare, Slovakia
194	ALS	21-4-116	2	euploid	1. Wine/European (subclade 1)	Domesticated	Wild	Nature	Blossom of apple tree (Malus domestica)	Male levare, Slovakia
195	ALT	21-4-122	2	euploid	1. Wine/European (subclade 1)	Domesticated	Wild	Nature	Blossoms of apricot tree (Prunus armeniaca)	Male Zaluzie, Slovakia
196	ALV	21-4-124	3	aneu;+1*1;+1*7;+1*9;+1*11;	8. Mixed origin	UNK	Wild	Nature	Fruit of plum tree (Prunus domestica L., 'Stanley')	Male Zaluzie, Slovakia
197	AMA	21-4-125	3	euploid	1. Wine/European (subclade 1)	Domesticated	Wild	Nature	Fruit of plum tree (Prunus domestica L., 'Stanley')	Male Zaluzie, Slovakia
198	AMB	IY_03-5-30-1-1-1_(1)	2	euploid	NA	UNK	Wild	Nature	Chauliodes pectinicornis (male) - Corydalidae	Louisiana, USA
199	AMC	IY_03-5-26-5-1-1_(1)	2	euploid	NA	UNK	Wild	Nature	Chauliodes pectinicornis (female) - Corydalidae	Louisiana, USA
200	AMD	ES4M07	2	euploid	NA	UNK	Wild	Nature	Fruiting body of Geastrum sp.	Dongpu, Sinyi Township, Nantou, Taiwan
201	AMF	ES2M03	2	euploid	NA	UNK	Wild	Nature	Fruiting body of Russula sp.	Dongpu, Sinyi Township, Nantou, Taiwan
202	AMG	SJ7L01	3	euploid	8. Mixed origin	UNK	Wild	Nature	Leaf of Ardisia cornudentata	Tuchih, Nantou, Taiwan
203	AMH	EN14S01	2	euploid	17. Taiwanese	Wild	Wild	Nature	Soil	Sinyi, Nantou, Taiwan
204	AMI	SJ1L04	3	aneu;+1*1;	8. Mixed origin	UNK	Wild	Nature	Leaf of Podocarppus macrophyllus	Yuchih, Nantou, Taiwan
205	AMK	SJ6L01	3	aneu;-1*7;	8. Mixed origin	UNK	Wild	Nature	Leaf of Cunninghamia lanceolata	Tuchih, Nantou, Taiwan
206	AML	SJ5L11	3	euploid	8. Mixed origin	UNK	Wild	Nature	Leaf of Acacia dealbata	Tuchih, Nantou, Taiwan
207	AMM	SJ5L12	2	euploid	NA	UNK	Wild	Nature	Leaf of Trema orientalis	Beinan, Taitung, Taiwan
208	AMN	SJ5L13	4	euploid	8. Mixed origin	UNK	Wild	Nature	Leaf of Wendlandia formosana	Tuchih, Nantou, Taiwan
209	AMP	SJ5L14	2	euploid	M1. Mosaic region 1	UNK	Wild	Nature	Fruiting body of Auricularia auricular	Taian, Miaoli, Taiwan
210	AMQ	SJ5L15	3	euploid	8. Mixed origin	UNK	Wild	Nature	Leaf of Acacia dealbata	Tuchih, Nantou, Taiwan
211	AMR	SJ5L16	2	euploid	1. Wine/European	Domesticated	Wild	Nature	Soil	Jhuosi, Hualein, Taiwan
212	ANA	DBVPG6696	2	aneu;+1*12;	M3. Mosaic region 3	UNK	Domesticated	Wine	Banana wine	Burundi
213	ANC	YPS129	2	euploid	23. North American oak	Wild	Wild	Nature	Flux from Quercus alba	Pennsylvania, USA
214	AND	YPS133	2	euploid	23. North American oak	Wild	Wild	Nature	Soil beneath Quercus alba	Pennsylvania, USA
215	ANE	YPS134	2	euploid	23. North American oak	Wild	Wild	Nature	Soil beneath Quercus velutina	Pennsylvania, USA
216	ANF	YPS139	2	euploid	23. North American oak	Wild	Wild	Nature	Soil beneath unidentified Quercus sp.	Pennsylvania, USA
217	ANG	YPS141	2	euploid	23. North American oak	Wild	Wild	Nature	Soil beneath Quercus velutina	Pennsylvania, USA
218	ANH	YPS142	2	euploid	23. North American oak	Wild	Wild	Nature	Bark of q.rubra	Pennsylvania, USA
219	ANI	YPS143	2	euploid	23. North American oak	Wild	Domesticated	Nature	Soil beneath(q.rubra)	Pennsylvania, USA
220	ANK	YPS154	2	euploid	23. North American oak	Wild	Wild	Nature	Bark of q.velutina	Pennsylvania, USA
221	ANL	A-6	4	euploid	6. African beer	Domesticated	Domesticated	Alcoholic beverages	Sorghum beer	Ghana
222	ANM	A-18	4	euploid	6. African beer	Domesticated	Domesticated	Alcoholic beverages	Sorghum beer	Ghana
223	ANN	AY529516	2	euploid	12. West African cocoa	Domesticated	Domesticated	Food	Cocoa bean fermentation	Ghana
224	ANP	UWOPS83-883-2	2	euploid	8. Mixed origin	UNK	Wild	Nature	Drosophila sp. from Opuntia stricta,	Navassa Island
225	ANQ	L-1191	2	euploid	1. Wine/European	Domesticated	Wild	Wine	Wine	Valle de Ica, Peru
226	ANR	RIB0001	2	aneu;+1*1;	25. Sake	Domesticated	Domesticated	Alcoholic beverages	Sake	Japan
227	ANS	RIB0002	2	euploid	25. Sake	Domesticated	Domesticated	Alcoholic beverages	Sake	Japan
228	ANT	RIB0003	2	aneu;+1*1;+1*8;	25. Sake	Domesticated	Domesticated	Alcoholic beverages	Sake	Japan
229	ANV	RIB0004	2	aneu;+1*1;+1*8;	25. Sake	Domesticated	Domesticated	Alcoholic beverages	Sake	Japan
230	APA	RIB0005	2	euploid	25. Sake	Domesticated	Domesticated	Alcoholic beverages	Sake	Japan
231	APC	RIB1001	2	euploid	25. Sake	Domesticated	Domesticated	Alcoholic beverages	Sake	Japan
232	APD	RIB1002	2	aneu;+1*9;	25. Sake	Domesticated	Domesticated	Alcoholic beverages	Sake	Japan
233	APE	RIB1003	2	aneu;+1*3;+1*11;	25. Sake	Domesticated	Domesticated	Alcoholic beverages	Sake	Japan
234	APF	RIB1004	2	euploid	25. Sake	Domesticated	Domesticated	Alcoholic beverages	Sake	Japan
235	APG	VF8_(6)	1	euploid	3. Brazilian bioethanol	Domesticated	Domesticated	Bioethanol	Bioethanol, Sao Joao sugar mill	Araras, Sao Paulo, Brazil
236	APH	M1.1	2	euploid	3. Brazilian bioethanol	Domesticated	Domesticated	Alcoholic beverages	Cachaτa, Muller Industrial	Pirassununga, Sao Paulo, Brazil
237	API	YS20	2	aneu;+1*8;+1*9;	8. Mixed origin	UNK	Domesticated	Food	type yeasts of the species Saccharomyces cerevisiae in different sugar media", Letters in Applied Microbiology 2001	Korea
238	APK	YS10(E)	3	euploid	8. Mixed origin	UNK	Domesticated	Food	Baker's yeast	South Africa
239	APL	YS11(E)	2	euploid	8. Mixed origin	UNK	Domesticated	Food	type yeasts of the species Saccharomyces cerevisiae in different sugar media", Letters in Applied Microbiology 2001	Turkey
240	APM	YS15	2	aneu;+1*9;	8. Mixed origin	UNK	Domesticated	Food	type yeasts of the species Saccharomyces cerevisiae in different sugar media", Letters in Applied Microbiology 2001	Korea
241	APN	YS19	3	aneu;+1*1;	8. Mixed origin	UNK	Domesticated	Food	type yeasts of the species Saccharomyces cerevisiae in different sugar media", Letters in Applied Microbiology 2001	Philippines
242	APP	CBS382	3	aneu;+1*9;+1*10;+1*12;	7. Mosaic beer	Domesticated	Domesticated	Alcoholic beverages	Beer	Brazil, Rio de Janeiro
243	APQ	CBS400	2	euploid	13. African palm wine	Domesticated	Domesticated	Alcoholic beverages	Palm wine, from Elaeis guineensis	Ivory Coast
244	APR	CBS403	2	aneu;+1*9;	13. African palm wine	Domesticated	Domesticated	Alcoholic beverages	Ginger beer, from Zingiber officinale	West Africa
245	APS	CBS423	2	aneu;+1*1;+1*8;+1*14;	1. Wine/European	Domesticated	Domesticated	Wine	Wine	Switzerland
246	APT	CBS459	2	aneu;+1*14;	1. Wine/European	Domesticated	Domesticated	Wine	Grape must	Italy
247	APV	CBS1250	2	euploid	1. Wine/European	Domesticated	Domesticated	Wine	Cherry wine	Spain
248	AQA	CBS4903	2	euploid	2. Alpechin	UNK	Domesticated	NA	Alpechin (waste from olive oil production)	Spain
249	AQB	CBS5112	2	euploid	1. Wine/European	Domesticated	Domesticated	Wine	Grape must	Spain
250	AQC	CBS5155	2	euploid	1. Wine/European (subclade 4)	Domesticated	Domesticated	Wine	Fermenting Grape must	South Armenia
251	AQD	CBS5378	2	aneu;+1*8;	2. Alpechin	UNK	Domesticated	NA	Alpechin (waste from olive oil production)	Spain
252	AQE	CBS6006	2	euploid	1. Wine/European (subclade 4)	Domesticated	Domesticated	Wine	Wine	Spain
253	AQG	CBS7539	2	euploid	7. Mosaic beer	Domesticated	Domesticated	Alcoholic beverages	Turbid beer	Plovdiv, Bulgaria
254	AQH	CBS7957	3	aneu;+1*3;	7. Mosaic beer	Domesticated	Domesticated	Food	Factory producing cassava flour	Sao Paulo, Brazil
255	AQI	CBS8292	2	euploid	8. Mixed origin	UNK	Wild	Nature	Seawater	Sweden
256	AQM	CBS420	2	aneu;+1*9;+1*16;	5. French dairy	Domesticated	Domesticated	Food	Stracchino cheese	Italy
257	AQN	CBS435	2	euploid	25. Sake	Domesticated	Domesticated	Alcoholic beverages	Moto (sake yeast starter)	Japan
258	AQP	CBS462	2	aneu;+1*1;+1*9;	1. Wine/European (subclade 4)	Domesticated	Domesticated	Wine	Grape must	Spain
259	AQQ	CBS1175	2	aneu;+1*9;+1*14;	1. Wine/European	Domesticated	Domesticated	Wine	Wine	Switzerland
260	AQR	CBS1190	2	aneu;+1*11;+1*14;	1. Wine/European	Domesticated	Domesticated	Wine	Wine	Germany
261	AQS	CBS1196	2	aneu;+1*1;	26. Asian fermentation	UNK	Domesticated	Alcoholic beverages	Arak Distillery	Indonesia
262	AQT	CBS1230	3	aneu;+1*6;	11. Ale beer	Domesticated	Domesticated	Alcoholic beverages	Beer	Belgium
263	ARA	CBS1239	4	aneu;+1*1;+1*8;+1*15;	M3. Mosaic region 3	UNK	Domesticated	Alcoholic beverages	Distillery	NA
264	ARB	CBS1254	4	aneu;+1*8;-1*10;	M3. Mosaic region 3	UNK	Domesticated	Food	Bakery	NA
265	ARC	CBS1257	2	aneu;+1*14;	1. Wine/European	Domesticated	Domesticated	Wine	Wine	Germany
266	ARE	CBS1398	2	aneu;+1*2;+1*3;+1*6;+4*9;+1*12;+1*14;+1*15;	7. Mosaic beer	Domesticated	Wild	Nature	Leaf of Eucalyptus sp.	NA
267	ARG	CBS1576	2	euploid	24. Asian islands	UNK	Wild	Nature	Exudate of Arenga sp.	Celebes, Sulavesi, Indonesia
268	ARH	CBS1592	2	aneu;+1*1;	24. Asian islands	UNK	Domesticated	Food	Fermenting cacao	Java, Indonesia
269	ARI	CBS1593	2	aneu;+2*1;+1*2;	24. Asian islands	UNK	Domesticated	Food	Fermenting cacao	Java, Indonesia
270	ARK	CBS1602	2	aneu;+1*8;+1*13;	1. Wine/European	Domesticated	Wild	Nature	Must of Blanchard pears	NA
271	ARL	CBS2087	2	aneu;+1*1;	1. Wine/European	Domesticated	Wild	Nature	Lychee flower	China
272	ARM	CBS2188	2	euploid	25. Sake	Domesticated	Wild	Nature	Fruit of Eryobotrya japonica	Japan
273	ARN	CBS2246	3	euploid	5. French dairy	Domesticated	Human	Human	Sputum	Netherlands
274	ARP	CBS2270	2	aneu;+1*4;+1*11;+1*15;	25. Sake	Domesticated	Domesticated	Wine	Japanese wine	Japan
275	ARQ	CBS2271	2	euploid	1. Wine/European	Domesticated	Domesticated	Wine	Wine	Belgium
276	ARR	CBS2272	2	aneu;+1*1;+1*3;	5. French dairy	Domesticated	Domesticated	Food	Butter milk	Delft, Netherlands
277	ARS	CBS2421	2	aneu;+1*1;	5. French dairy	Domesticated	Wild	Nature	Japanese kefyr grains	NA
278	ART	CBS2808	2	euploid	1. Wine/European (subclade 4)	Domesticated	Domesticated	Wine	Wine	Slovakia
279	ARV	CBS2965	2	aneu;+1*1;	1. Wine/European	Domesticated	Domesticated	Alcoholic beverages	Distillery	Denmark
280	ASA	CBS4092	3	aneu;+1*9;	1. Wine/European (subclade 4)	Domesticated	Domesticated	Wine	Film on white wine	Spain
281	ASB	CBS4255	2	euploid	7. Mosaic beer	Domesticated	Human	Human	Sputum	NA
282	ASC	CBS4455	3	aneu;+1*1;	6. African beer	Domesticated	Domesticated	Alcoholic beverages	Kaffir beer	South Africa
283	ASD	CBS4507	2	euploid	1. Wine/European	Domesticated	Domesticated	Alcoholic beverages	Brewer's yeast, English top yeast	NA
284	ASE	CBS4667	2	euploid	1. Wine/European	Domesticated	Domesticated	Wine	Grapes	Former Czechoslovakia
285	ASG	CBS1489	2	aneu;+2*2;+1*3;+1*8;+1*10;	1. Wine/European	Domesticated	Human	Human	Tubercular lung	Italy
286	ASH	CLIB227	4	aneu;-1*1;-1*5;-1*7;-1*8;+1*9;-1*14;+1*16;	11. Ale beer	Domesticated	Domesticated	Alcoholic beverages	Beer holland	Netherlands
287	ASL	CLIB340	2	aneu;+1*2;+1*9;	8. Mixed origin	UNK	Domesticated	Food	Bakery levain	Anatolia, Turkey
288	ASM	CLIB409	3	aneu;+1*1;+1*6;+1*9;+1*16;	NA	UNK	Wild	Nature	Sugar cane (plant)	Vietnam
289	ASN	CLIB630	2	euploid	5. French dairy	Domesticated	Domesticated	Food	Dairy cheese (camembert)	Normandy, France
290	ASP	B1	2	euploid	8. Mixed origin	UNK	UNK	NA	Unknown	France
291	ASR	M1	2	euploid	1. Wine/European	Domesticated	Domesticated	Wine	Vineyard	Italy
292	ASS	M5	2	euploid	1. Wine/European	Domesticated	Domesticated	Wine	Vineyard	Italy
293	AST	M6	2	euploid	M1. Mosaic region 1	UNK	Domesticated	Wine	Vineyard	Italy
294	ASV	M9	2	aneu;+1*9;	M1. Mosaic region 1	UNK	Domesticated	Wine	Vineyard	Italy
295	ATA	PR	2	euploid	1. Wine/European	Domesticated	Domesticated	Wine	Vineyard	France
296	ATB	Y1	3	euploid	M3. Mosaic region 3	UNK	Wild	Nature	Mushroom	NA
297	ATC	YJM308	2	aneu;+1*11;	M3. Mosaic region 3	UNK	Human	Human	Clinical	NA
298	ATD	YJM339	2	euploid	M3. Mosaic region 3	UNK	Human	Human	Clinical	NA
299	ATE	YJM627	2	euploid	M3. Mosaic region 3	UNK	UNK	NA	Seg. Y55	France
300	ATH	UC4	2	euploid	1. Wine/European	Domesticated	Domesticated	Wine	Vineyard	Germany
301	ATM	UC10	2	euploid	1. Wine/European	Domesticated	Domesticated	Wine	Wine	California, USA
302	ATN	Y4	2	euploid	1. Wine/European	Domesticated	Wild	Nature	Fruit	Indonesia
303	ATP	Y5	2	euploid	13. African palm wine	Domesticated	Domesticated	Alcoholic beverages	Bili wine	West Africa
304	ATQ	CECT10497	2	aneu;+2*9;+1*11;	2. Alpechin	UNK	Domesticated	NA	Alpechin (waste from olive oil production)	Spain
305	ATR	CECT10120	2	euploid	8. Mixed origin	UNK	Wild	Nature	Fruit	Spain
306	ATS	CECT10131	2	euploid	8. Mixed origin	UNK	Wild	Nature	Flower	Spain
307	ATV	CECT1462	4	euploid	11. Ale beer	Domesticated	Domesticated	Alcoholic beverages	Beer	UK
308	AVB	CECT10266	1	euploid	2. Alpechin	UNK	Domesticated	Alcoholic beverages	Tanning liquor	Spain
309	AVC	CECT10711	2	aneu;-1*1;+1*9;+1*15;	25. Sake	Domesticated	Domesticated	Alcoholic beverages	Sake	Japan
310	AVD	CECT10712	2	aneu;+1*3;+1*11;	25. Sake	Domesticated	Domesticated	Alcoholic beverages	Sake	Japan
311	AVH	CECT1478	2	aneu;+1*2;+1*6;+1*7;+1*10;+1*13;+1*15;+1*16;	1. Wine/European	Domesticated	Domesticated	Wine	Wine	Hungary
312	AVI	YPS163	2	euploid	23. North American oak	Wild	Wild	Nature	Soil beneath Quercus rubra	Pennsylvanian
313	AVK	L-1194	2	euploid	1. Wine/European	Domesticated	Domesticated	Wine	Wine	Valle de Ica, Peru
314	AVL	RIB6008	2	aneu;+1*3;	25. Sake	Domesticated	Domesticated	Alcoholic beverages	Sake	Japan
315	AVM	RIB6009	2	aneu;+1*3;+1*11;	25. Sake	Domesticated	Domesticated	Alcoholic beverages	Sake	Japan
316	AVN	CH02	4	euploid	6. African beer	Domesticated	Domesticated	Alcoholic beverages	Pearl millet beer	Abengourou, Ivory Coast
317	AVP	CH06	5	aneu;-1*14;	6. African beer	Domesticated	Domesticated	Alcoholic beverages	Pearl millet beer	Abengourou, Ivory Coast
318	AVQ	CH10	5	aneu;+1*4;	6. African beer	Domesticated	Domesticated	Alcoholic beverages	Pearl millet beer	Abengourou, Ivory Coast
319	AVR	CH11	5	aneu;-1*15;	6. African beer	Domesticated	Domesticated	Alcoholic beverages	Pearl millet beer	Abengourou, Ivory Coast
320	AVS	CH14	5	aneu;+1*12;+1*13;	6. African beer	Domesticated	Domesticated	Alcoholic beverages	Pearl millet beer	Abengourou, Ivory Coast
321	AVT	CH13	5	aneu;+1*2;+1*5;	6. African beer	Domesticated	Domesticated	Alcoholic beverages	Pearl millet beer	Abengourou, Ivory Coast
322	AVV	DJ65	3	euploid	13. African palm wine	Domesticated	Domesticated	Alcoholic beverages	Palm wine	Yoboki, Djibouti
323	BAA	DJ66	3	euploid	13. African palm wine	Domesticated	Domesticated	Alcoholic beverages	Palm wine	Yoboki, Djibouti
324	BAB	DJ68	3	euploid	13. African palm wine	Domesticated	Domesticated	Alcoholic beverages	Palm wine	Yoboki, Djibouti
325	BAC	DJ70	3	euploid	13. African palm wine	Domesticated	Domesticated	Alcoholic beverages	Palm wine	Yoboki, Djibouti
326	BAD	DJ71	3	euploid	13. African palm wine	Domesticated	Domesticated	Alcoholic beverages	Palm wine	Yoboki, Djibouti
327	BAE	DJ73	3	euploid	13. African palm wine	Domesticated	Domesticated	Alcoholic beverages	Palm wine	Yoboki, Djibouti
328	BAF	DJ74	2	euploid	13. African palm wine	Domesticated	Domesticated	Alcoholic beverages	Palm wine	Yoboki, Djibouti
329	BAG	SX1	2	euploid	15. CHNII	Wild	Wild	Nature	Bark from tree in Fagaceae family	Qinling Mountain, Shaanxi province, China
330	BAH	SX3	2	euploid	15. CHNII	Wild	Wild	Nature	Bark from Carya sp.	Qinling Mountain, Shaanxi province, China
331	BAI	BJ6	2	euploid	18. Far East Asia	Wild	Wild	Nature	Persimmon	Changping, Beijing, China
332	BAL	HN6	2	euploid	16. CHNI	Wild	Wild	Nature	Rotten wood	Bawangling Mountain, Hainan province, China
333	BAM	HN10	2	euploid	14. CHNIII	Wild	Wild	Nature	Rotten wood	Wuzhi Mountain, Hainan province, China
334	BAN	HN15	2	euploid	20. CHN V	Wild	Wild	Nature	Rotten wood	Wuzhi Mountain, Hainan province, China
335	BAP	HN16	2	euploid	20. CHN V	Wild	Wild	Nature	Soil	Wuzhi Mountain, Hainan province, China
336	BAQ	HN19	2	euploid	14. CHNIII	Wild	Wild	Nature	Bark from tree in Fagaceae family	Wuzhi Mountain, Hainan province, China
337	BAR	PB56	2	euploid	1. Wine/European	Domesticated	Wild	Nature	Bark from Quercus sp. (Oak 1), next to vineyard	Montalcino in Italy
338	BAS	PB67	2	euploid	1. Wine/European	Domesticated	Wild	Nature	Soil beneath grape vine	Montalcino in Italy
339	BAT	PB94	2	euploid	1. Wine/European	Domesticated	Wild	Nature	Soil by trunk of Quercus sp. (Oak 1), next to vineyard	Montalcino in Italy
340	BAV	PB137	2	euploid	1. Wine/European	Domesticated	Domesticated	Wine	Bark of grape vine	Montalcino in Italy
341	BBA	PB197	2	euploid	1. Wine/European	Domesticated	Wild	Nature	Litter by trunk of Quercus sp. (Oak 4), next to vineyard	Montalcino in Italy
342	BBB	PB200	2	euploid	1. Wine/European	Domesticated	Wild	Nature	Soil by trunk of Quercus sp. (Oak K), next to vineyard	Montalcino in Italy
343	BBC	CCY_21-4-88	3	aneu;+1*7;	8. Mixed origin	UNK	Wild	Nature	Fruitbody of mushroom Xerocomus badius (Fr.) Gilb.	Laksarska Nova Ves, Slovakia
344	BBD	CCY_21-4-97	2	aneu;+1*8;	8. Mixed origin	UNK	Wild	Nature	Fish pond water	Jakubov, Slovakia
345	BBE	CCY_21-4-98	2	aneu;+1*8;	8. Mixed origin	UNK	Wild	Nature	Sediment of fresh water lake	Jakubov, Slovakia
346	BBF	CCY_21-4-102	2	euploid	8. Mixed origin	UNK	Wild	Nature	River water (Danube)	Bratislava, Slovakia
347	BBG	CCY_21-4-106	4	aneu;-1*1;-1*6;-1*8;-1*10;-1*14;-1*16;	11. Ale beer	Domesticated	Wild	Nature	River water (Morava)	Devinska Nova Ves, Slovakia
348	BBH	CCY_21-4-119	2	euploid	1. Wine/European (subclade 1)	Domesticated	Wild	Nature	Blossoms of pear tree (Pyrus communis)	Male Levare, Slovakia
349	BBI	CCY_21-4-120	2	euploid	1. Wine/European (subclade 1)	Domesticated	Wild	Nature	Blossoms of plum tree (Prunus domestica L., 'Stanley')	Male Levare, Slovakia
350	BBK	CCY_21-4-121	2	euploid	1. Wine/European (subclade 1)	Domesticated	Wild	Nature	Blossoms of apricot tree (Prunus armeniaca L., Madraska)	Male Zaluzie, Slovakia
351	BBL	IMB-53	2	aneu;+1*5;+1*8;+1*9;+1*12;+1*14;	M3. Mosaic region 3	UNK	Wild	Nature	Beetle Mimela aurata (Coleoptera, Rutelinae)	Platanus orientalis forest, in Belasista Mountain, near Kamena Village in Bulgaria
352	BBM	908	2	euploid	NA	UNK	Domesticated	Alcoholic beverages	Raicilla (Mexican distilled spirit)	Jalisco, Mexico
353	BBP	1663	2	euploid	8. Mixed origin	UNK	Wild	Nature	Flower of Centaurea alba	Spain
354	BBQ	2162	2	euploid	4. Mediterranean oak	Wild	Wild	Nature	Forest soil, 30C	Hungary
355	BBR	2163	2	euploid	NA	UNK	Wild	Nature	Quercus faginea, 30C	Castellon, Spain
356	BBS	2187	2	euploid	4. Mediterranean oak	Wild	Wild	Nature	Forest soil, 30C	Hungary
357	BBT	2281	3	euploid	M3. Mosaic region 3	UNK	Domesticated	Wine	Grapes, Picudo variety	Valdevimbre, Spain
358	BBV	2282	2	aneu;+1*3;	1. Wine/European	Domesticated	Domesticated	Wine	Grapes, Verdosilla variety	Tuejar, Spain
359	BCA	2644	2	euploid	1. Wine/European (subclade 3)	Domesticated	Human	Human	Human feces	Hospital Vall d'Hebron, Barcelona, Spain
360	BCB	HE001	2	euploid	10. French Guiana human	UNK	Human	Human	Human feces	French Guiana
361	BCC	HE004	2	euploid	10. French Guiana human	UNK	Human	Human	Human feces	French Guiana
362	BCD	HE005	2	euploid	10. French Guiana human	UNK	Human	Human	Human feces	French Guiana
363	BCE	HE006	2	euploid	10. French Guiana human	UNK	Human	Human	Human feces	French Guiana
364	BCF	HE007	2	euploid	10. French Guiana human	UNK	Human	Human	Human feces	French Guiana
365	BCG	HE008	2	euploid	10. French Guiana human	UNK	Human	Human	Human feces	French Guiana
366	BCH	HE009	2	euploid	10. French Guiana human	UNK	Human	Human	Human feces	French Guiana
367	BCI	HE010	2	aneu;+1*4;	10. French Guiana human	UNK	Human	Human	Human feces	French Guiana
368	BCK	HE011	2	euploid	10. French Guiana human	UNK	Human	Human	Human feces	French Guiana
369	BCL	HE012	2	euploid	10. French Guiana human	UNK	Human	Human	Human feces	French Guiana
370	BCM	HE013	2	euploid	10. French Guiana human	UNK	Human	Human	Human feces	French Guiana
371	BCN	HE015	1	euploid	10. French Guiana human	UNK	Human	Human	Human feces	French Guiana
372	BCP	HE016	2	euploid	10. French Guiana human	UNK	Human	Human	Human feces	French Guiana
373	BCQ	HE020	2	euploid	10. French Guiana human	UNK	Human	Human	Human	French Guiana
374	BCR	#23	4	aneu;+1*8;	8. Mixed origin	UNK	Wild	Nature	Evolution canyon	Israel
375	BCS	#03	2	euploid	8. Mixed origin	UNK	Wild	Nature	Evolution canyon	Israel
376	BCT	#05	2	euploid	8. Mixed origin	UNK	Wild	Nature	Evolution canyon	Israel
377	BCV	#33	2	euploid	M2. Mosaic region 2	UNK	Wild	Nature	Evolution canyon	Israel
378	BDA	#34	2	aneu;+1*1;	M2. Mosaic region 2	UNK	Wild	Nature	Evolution canyon	Israel
379	BDB	#35	2	euploid	M2. Mosaic region 2	UNK	Wild	Nature	Evolution canyon	Israel
380	BDC	#36	2	aneu;+1*1;	M3. Mosaic region 3	UNK	Wild	Nature	Evolution canyon	Israel
381	BDD	#13	2	euploid	M2. Mosaic region 2	UNK	Wild	Nature	Evolution canyon	Israel
382	BDE	#14	3	aneu;-1*3;	M2. Mosaic region 2	UNK	Wild	Nature	Evolution canyon	Israel
383	BDF	#57	2	aneu;+1*1;	M3. Mosaic region 3	UNK	Wild	Nature	Evolution canyon	Israel
384	BDG	#58	2	aneu;+1*1;	M3. Mosaic region 3	UNK	Wild	Nature	Evolution canyon	Israel
385	BDH	#59	2	euploid	M2. Mosaic region 2	UNK	Wild	Nature	Evolution canyon	Israel
386	BDI	#60	2	aneu;+1*1;	M2. Mosaic region 2	UNK	Wild	Nature	Evolution canyon	Israel
387	BDK	#63	2	aneu;+1*1;	M2. Mosaic region 2	UNK	Wild	Nature	Evolution canyon	Israel
388	BDL	CLQCA_10-386	2	euploid	8. Mixed origin	UNK	Domesticated	Alcoholic beverages	Beer	Equador
389	BDM	MAJ_A	2	euploid	M3. Mosaic region 3	UNK	Wild	Nature	Plant material	Majunga, Madagascar
390	BDN	MAJ_G	2	euploid	6. African beer	Domesticated	Wild	Nature	Plant material	Majunga, Madagascar
391	BDP	CEY615	2	euploid	10. French Guiana human	UNK	Human	Human	Human feces	French Guiana
392	BDQ	CEY616	2	euploid	10. French Guiana human	UNK	Human	Human	Human feces	French Guiana
393	BDR	CEY617	2	euploid	10. French Guiana human	UNK	Human	Human	Human feces	French Guiana
394	BDS	CEY618	2	euploid	10. French Guiana human	UNK	Human	Human	Human feces	French Guiana
395	BDT	CEY619	2	euploid	10. French Guiana human	UNK	Human	Human	Human feces	French Guiana
396	BDV	CEY620	2	euploid	10. French Guiana human	UNK	Human	Human	Human feces	French Guiana
397	BEA	CEY621	2	euploid	10. French Guiana human	UNK	Human	Human	Human feces	French Guiana
398	BEB	CEY622	2	euploid	10. French Guiana human	UNK	Human	Human	Human feces	French Guiana
399	BEC	CEY623	2	aneu;+1*12;	10. French Guiana human	UNK	Human	Human	Human feces	French Guiana
400	BED	CEY624	2	euploid	10. French Guiana human	UNK	Human	Human	Human feces	French Guiana
401	BEE	CEY625	2	euploid	10. French Guiana human	UNK	Human	Human	Human feces	French Guiana
402	BEF	CLIB413	2	euploid	26. Asian fermentation	UNK	Domesticated	Food	Fermenting rice	China
403	BEG	CLIB414	2	aneu;+1*16;	NA	UNK	Domesticated	Food	High sugar foodstuff, Food	Japan
404	BEH	CLIB415	2	euploid	26. Asian fermentation	UNK	Domesticated	Alcoholic beverages	Fermenting rice (lao chao), Fermented beverage	Taiwan
405	BEI	CLIB650	3	euploid	6. African beer	Domesticated	Domesticated	Alcoholic beverages	Bili Bili beer, brewery	Chad
406	BEK	CLIB651	4	euploid	6. African beer	Domesticated	Domesticated	Alcoholic beverages	Beer leaven for Bili Bili beer, brewery	Chad
407	BEM	CLIB653	4	euploid	6. African beer	Domesticated	Domesticated	Alcoholic beverages	Beer leaven for Bili Bili beer, brewery	Chad
408	BEN	CLIB654	3	euploid	6. African beer	Domesticated	Domesticated	Alcoholic beverages	Beer leaven for Bili Bili beer, brewery	Chad
409	BEP	EXF-3387	2	euploid	1. Wine/European (subclade 1)	Domesticated	UNK	NA	Homemade apple vingar	Ljubljana, Slovenia
410	BEQ	EXF-4126	2	euploid	1. Wine/European	Domesticated	Domesticated	Wine	Dry wine-berry selection	Ljubljana, Slovenia
411	BER	EXF-5042	2	euploid	1. Wine/European	Domesticated	Domesticated	Wine	Straw broom sink cleaning after grape pressing	Slovenia
412	BES	EXF-5046	2	euploid	1. Wine/European	Domesticated	Domesticated	Wine	Grapes	Slovenia
413	BET	EXF-5247	2	euploid	1. Wine/European	Domesticated	Wild	Nature	Seawater in harbour	Koper, Slovenia
414	BEV	EXF-5248	2	euploid	1. Wine/European	Domesticated	Wild	Nature	Seawater in harbour	Koper, Slovenia
415	BFA	EXF-5284	2	euploid	NA	UNK	Wild	Nature	Soil below rotten apple	Slovenia
416	BFB	EXF-5287	2	euploid	1. Wine/European (subclade 1)	Domesticated	Wild	Nature	Plum	Slovenia
417	BFC	EXF-5295	2	euploid	1. Wine/European	Domesticated	Domesticated	Alcoholic beverages	Kefyr	Slovenia
418	BFD	EXF-5297	2	euploid	1. Wine/European (subclade 1)	Domesticated	Wild	Nature	Mashed pears	Slovenia
419	BFE	EXF-5734	4	aneu;-1*14;	8. Mixed origin	UNK	Domesticated	NA	Spoiled gooseberry juice	NA
420	BFG	EXF-5869	4	euploid	8. Mixed origin	UNK	Wild	Nature	Rotten wood	NA
421	BFH	EXF-5871	2	euploid	5. French dairy	Domesticated	Domesticated	Food	Homemade cheese	Slovenia
422	BFK	EXF-6761	2	euploid	1. Wine/European	Domesticated	Wild	Nature	Quercus cerris	Slovenia
423	BFL	EXF-6780	2	euploid	NA	UNK	Wild	Nature	Quercus petrea	Slovenia
424	BFM	EXF-6835	4	aneu;-1*13;-1*16;	8. Mixed origin	UNK	Domesticated	NA	Petrol station, oil contaminated asphalt	Slovenia
425	BFN	EXF-7145	2	aneu;+1*10;	5. French dairy	Domesticated	Wild	Nature	Quercus robur	Serbia
426	BFP	EXF-7197	2	euploid	4. Mediterranean oak	Wild	Wild	Nature	Quercus sp.	Montenegro
427	BFQ	CLIB484	2	euploid	1. Wine/European	Domesticated	Domesticated	Alcoholic beverages	Cider brewery, industrial raw juice	Brittany, France
428	BFR	CLIB485	2	euploid	1. Wine/European	Domesticated	Domesticated	Alcoholic beverages	Cider brewery, industrial raw juice	Brittany, France
429	BFS	CLIB546	2	euploid	5. French dairy	Domesticated	Domesticated	Food	Dairy, cheese (camembert)	Normandy, France
430	BFT	CLIB547	2	euploid	5. French dairy	Domesticated	Domesticated	Food	Dairy, cheese (camembert)	Normandy, France
431	BFV	CLIB548	2	aneu;+1*11;	5. French dairy	Domesticated	Domesticated	Food	Dairy, cheese (camembert)	Normandy, France
432	BGA	CLIB549	2	euploid	5. French dairy	Domesticated	Domesticated	Food	Dairy, cheese (camembert)	Normandy, France
433	BGB	CLIB550	2	euploid	5. French dairy	Domesticated	Domesticated	Food	Dairy, cheese (camembert)	Normandy, France
434	BGC	CLIB551	2	euploid	5. French dairy	Domesticated	Domesticated	Food	Dairy, cheese (camembert)	Normandy, France
435	BGD	CLIB552	2	euploid	5. French dairy	Domesticated	Domesticated	Food	Dairy, cheese (camembert)	Normandy, France
436	BGE	CLIB553	2	euploid	5. French dairy	Domesticated	Domesticated	Food	Dairy, raw milk	Normandy, France
437	BGF	CLIB554	2	euploid	5. French dairy	Domesticated	Domesticated	Food	Dairy, brine	France
438	BGG	CLIB555	2	aneu;+1*11;	5. French dairy	Domesticated	Domesticated	Food	Dairy, brine	France
439	BGH	CLIB556	2	euploid	5. French dairy	Domesticated	Domesticated	Food	Dairy, Saint Maure goat's cheese	Poitou-Charentes, France
440	BGI	CLIB557	2	euploid	5. French dairy	Domesticated	Domesticated	Food	Dairy, cheese (camembert)	Normandy, France
441	BGK	CLIB558	2	euploid	5. French dairy	Domesticated	Domesticated	Food	Dairy, cheese (camembert)	Normandy, France
442	BGL	CLIB559	2	euploid	5. French dairy	Domesticated	Domesticated	Food	Dairy, cheese (camembert)	Normandy, France
443	BGM	CLIB560	2	euploid	5. French dairy	Domesticated	Domesticated	Food	Dairy, cheese (camembert)	Normandy, France
444	BGN	CLIB561	2	euploid	5. French dairy	Domesticated	Domesticated	Food	Dairy, cheese (camembert)	Normandy, France
445	BGP	CLIB562	2	euploid	5. French dairy	Domesticated	Domesticated	Food	Dairy, cheese (camembert)	Normandy, France
446	BGQ	CLIB563	2	euploid	5. French dairy	Domesticated	Domesticated	Food	Dairy, cheese (camembert)	Normandy, France
447	BGR	CLIB564	2	aneu;+1*12;	5. French dairy	Domesticated	Domesticated	Food	Dairy, cheese (camembert)	Normandy, France
448	BGS	CLIB631	2	aneu;+1*10;	5. French dairy	Domesticated	Domesticated	Food	Dairy, cheese (camembert)	Normandy, France
449	BGT	CLIB648	2	euploid	5. French dairy	Domesticated	Domesticated	Food	Dairy, whey	Alpes, France
450	BGV	CLIB649	2	euploid	5. French dairy	Domesticated	Domesticated	Food	Dairy, whey	Alpes, France
451	BHA	CLIB655	3	euploid	6. African beer	Domesticated	Domesticated	Alcoholic beverages	Beer leaven for Bili Bili beer, brewery	Chad
452	BHB	CLIB889	2	euploid	1. Wine/European	Domesticated	Domesticated	Food	Bakery	Australia
453	BHC	CLIB1040	2	euploid	1. Wine/European	Domesticated	Domesticated	Alcoholic beverages	Cider brewery, raw apple juice	Brittany, France
454	BHD	CLIB1059	2	euploid	M1. Mosaic region 1	UNK	Domesticated	Alcoholic beverages	Cider brewery, half fermenting apple juice	Brittany, France
455	BHE	CLIB1060	2	aneu;+1*14;	M1. Mosaic region 1	UNK	Domesticated	Alcoholic beverages	Cider brewery, half fermenting apple juice	Brittany, France
456	BHF	CLIB1062	2	euploid	1. Wine/European	Domesticated	Domesticated	Alcoholic beverages	Cider brewery, half fermenting apple juice	Brittany, France
457	BHG	CLIB1070	2	euploid	M2. Mosaic region 2	UNK	Domesticated	Alcoholic beverages	Cider brewery, dry cider	Lower Normandy, France
458	BHH	CLIB1071	2	euploid	M2. Mosaic region 2	UNK	Domesticated	Alcoholic beverages	Cider brewery, dry cider	Lower Normandy, France
459	BHI	CLIB1072	2	euploid	M2. Mosaic region 2	UNK	Domesticated	Alcoholic beverages	Cider brewery, dry cider	Lower Normandy, France
460	BHK	CLIB1077	2	euploid	M1. Mosaic region 1	UNK	Domesticated	Alcoholic beverages	Cider brewery, dry cider	Upper Normandy, France
461	BHL	CLIB1082	2	euploid	M1. Mosaic region 1	UNK	Domesticated	Alcoholic beverages	Cider brewery, dry cider	Upper Normandy, France
462	BHM	CLIB1085	2	euploid	M1. Mosaic region 1	UNK	Domesticated	Alcoholic beverages	Cider brewery, dry cider	Upper Normandy, France
463	BHN	CLIB1410	2	euploid	1. Wine/European	Domesticated	Domesticated	Alcoholic beverages	Rice wine, Oenology	Laos
464	BHP	CLIB1411	2	euploid	26. Asian fermentation	UNK	Domesticated	Alcoholic beverages	Rice wine, Oenology	Laos
465	BHQ	CLIB1412	2	euploid	26. Asian fermentation	UNK	Domesticated	Alcoholic beverages	Rice wine, Oenology	Laos
466	BHR	CLIB1413	2	euploid	26. Asian fermentation	UNK	Domesticated	Alcoholic beverages	Rice wine, Oenology	Laos
467	BHS	CLIB1414	2	euploid	26. Asian fermentation	UNK	Domesticated	Alcoholic beverages	Rice wine, Oenology	Laos
468	BHT	CLIB1083	2	euploid	M1. Mosaic region 1	UNK	Domesticated	Alcoholic beverages	Cider brewery, dry cider	Upper Normandy, France
469	BHV	DBVPG1014	2	euploid	1. Wine/European	Domesticated	Domesticated	Wine	Grape must	Umbria, Italy
470	BIA	DBVPG1029	2	euploid	1. Wine/European	Domesticated	Domesticated	Wine	Fermenting Grape must	Colli di Roma, Lazio, Italy
471	BIB	DBVPG1041	2	euploid	1. Wine/European	Domesticated	Domesticated	Wine	Grape must	Tuscany, Italy
472	BIC	DBVPG1056	2	euploid	1. Wine/European	Domesticated	Domesticated	Wine	grape must	production zone of Chianti wine, Italy
473	BID	DBVPG1058	2	euploid	1. Wine/European	Domesticated	Domesticated	Food	Baker's yeast	Pazzaglia, Italy
474	BIE	DBVPG1074	2	euploid	M3. Mosaic region 3	UNK	Domesticated	Wine	Grape must	San Severo, Puglia, Italy
475	BIF	DBVPG1076	2	euploid	1. Wine/European	Domesticated	Domesticated	Wine	Grape must	Locorotondo, Puglia, Italy
476	BIG	DBVPG1080	2	aneu;-1*1;	1. Wine/European	Domesticated	Domesticated	Wine	Grape must	Barletta, Italy
477	BIH	DBVPG1105	2	euploid	1. Wine/European	Domesticated	Domesticated	Wine	Grapes	Adelaide, Australia
478	BII	DBVPG1106	2	euploid	1. Wine/European	Domesticated	Domesticated	Wine	Grapes	Australia
479	BIK	DBVPG1107	2	euploid	1. Wine/European	Domesticated	Domesticated	Wine	Grapes	McLaren Valley, Australia
480	BIL	DBVPG1108	2	euploid	1. Wine/European	Domesticated	Domesticated	Wine	Grapes	Australia
481	BIM	DBVPG1122	2	euploid	1. Wine/European	Domesticated	Domesticated	Wine	Grape must	Lucera, Puglia, Italy
482	BIN	DBVPG1123	2	euploid	1. Wine/European	Domesticated	Domesticated	Wine	Grape must	Manduria, Taranto, Italy
483	BIP	DBVPG1125	2	aneu;+1*8;	1. Wine/European	Domesticated	Domesticated	Wine	Grape must	Torre dei Passeri, Italy
484	BIQ	DBVPG1126	1	aneu;+1*3;	1. Wine/European	Domesticated	Domesticated	Wine	Grape must	Aquila, Italy
485	BIR	DBVPG1127	2	euploid	1. Wine/European	Domesticated	Domesticated	Wine	Grape must	Popoli, Italy
486	BIS	DBVPG1129	2	euploid	1. Wine/European	Domesticated	Domesticated	Wine	Grape must	Senigallia, Italy
487	BIT	DBVPG1145	2	euploid	1. Wine/European	Domesticated	Domesticated	Wine	Grape must	Corvo, Sicily, Italy
488	BKA	DBVPG1163	2	euploid	1. Wine/European	Domesticated	Wild	Nature	Cherries	Aurum, Sicily, Italy
489	BKC	DBVPG1339	2	euploid	1. Wine/European	Domesticated	Domesticated	Wine	Grape must	Netherlands
490	BKD	DBVPG1374	2	euploid	1. Wine/European	Domesticated	Wild	Nature	Soil	Netherlands
491	BKE	DBVPG1380	2	euploid	1. Wine/European	Domesticated	Domesticated	Wine	Grape must	Rufina, Italy
492	BKF	DBVPG1473	2	euploid	1. Wine/European	Domesticated	Domesticated	Wine	Wine	Piemonte, Italy
493	BKG	DBVPG1490	2	euploid	1. Wine/European	Domesticated	Domesticated	Wine	Grape must	Etna, Sicily, Italy
494	BKH	DBVPG1523	2	euploid	1. Wine/European	Domesticated	Domesticated	Wine	Grape must	Trentino, Italy
495	BKI	DBVPG1554	2	euploid	1. Wine/European	Domesticated	Domesticated	Wine	Wine	Dalmatia
496	BKK	DBVPG1555	2	euploid	1. Wine/European	Domesticated	UNK	NA	Unknown	Radgona, Slovenia
497	BKL	DBVPG1564	2	euploid	1. Wine/European	Domesticated	Domesticated	Wine	Grape must	Dolianova, Sardinia, Italy
498	BKM	DBVPG1577	2	euploid	1. Wine/European	Domesticated	Domesticated	Wine	Grape must	Elmas, Sardinia, Italy
499	BKN	DBVPG1580	2	euploid	1. Wine/European	Domesticated	Domesticated	Wine	Grape must	Sardinia, Italy
500	BKP	DBVPG1581	2	aneu;+1*8;	1. Wine/European	Domesticated	Domesticated	Wine	Grape must	Marassinai, Sardinia, Italy
501	BKQ	DBVPG1584	2	euploid	1. Wine/European	Domesticated	UNK	NA	Unknown	Porec, Istria
502	BKR	DBVPG1594	2	euploid	1. Wine/European	Domesticated	Domesticated	Wine	Grape must	Los Cerros, La Mancha, Spain
503	BKS	DBVPG1595	2	euploid	1. Wine/European	Domesticated	Domesticated	Wine	Grape must	La Mancha, Spain
504	BKT	DBVPG1596	2	euploid	1. Wine/European	Domesticated	Domesticated	Wine	Grape must	Santa Cruz de los Canamos, La Mancha, Spain
505	BLA	DBVPG1599	2	euploid	1. Wine/European	Domesticated	Domesticated	Wine	Grape must	Cerro del Moro, La Mancha, Spain
506	BLB	DBVPG1601	2	euploid	1. Wine/European	Domesticated	Domesticated	Wine	Grape must	Casa del Rey, La Mancha, Spain
507	BLC	DBVPG1606	2	euploid	1. Wine/European	Domesticated	Domesticated	Wine	Grape must	Villarta de San Juan, La Mancha, Spain
508	BLD	DBVPG1608	2	euploid	1. Wine/European	Domesticated	Domesticated	Wine	Grape must	La Mancha, Spain
509	BLE	DBVPG1611	2	euploid	1. Wine/European	Domesticated	Domesticated	Wine	Grape must	Retamosa, La Mancha, Spain
510	BLF	DBVPG1615	2	euploid	1. Wine/European	Domesticated	Domesticated	Wine	Grape must	La Mancha, Spain
511	BLG	DBVPG1625	2	euploid	1. Wine/European	Domesticated	Domesticated	Wine	Grape must	La Enconienda, La Mancha, Spain
512	BLH	DBVPG1626	2	euploid	1. Wine/European	Domesticated	Domesticated	Wine	Grape must	La Mancha, Spain
513	BLI	DBVPG1629	2	euploid	1. Wine/European	Domesticated	Domesticated	Wine	Grape must	La Mancha, Spain
514	BLK	DBVPG1631	2	euploid	1. Wine/European	Domesticated	Domesticated	Wine	Grape must treated with sulfur dioxide	Valdepenas, La Mancha, Spain
515	BLL	DBVPG1632	2	euploid	1. Wine/European	Domesticated	Domesticated	Wine	Grape must	Abertura, La Mancha, Spain
516	BLM	DBVPG1656	2	euploid	1. Wine/European	Domesticated	Domesticated	Wine	Grape must treated with sulfur dioxide	Los Campillos, La Mancha, Spain
517	BLN	DBVPG1659	2	euploid	1. Wine/European	Domesticated	Domesticated	Wine	Grape must	Campo de Santiago, La Mancha, Spain
518	BLP	DBVPG1661	2	euploid	1. Wine/European	Domesticated	Domesticated	Wine	Grape must	Los Polos, La Mancha, Spain
519	BLQ	DBVPG1669	2	aneu;+1*11;	1. Wine/European	Domesticated	Domesticated	Wine	Grape must	Cenicero, Rioja, Spain
520	BLR	DBVPG1973	2	euploid	1. Wine/European	Domesticated	Domesticated	Wine	Grape must	Greece
521	BLS	DBVPG1975	2	euploid	1. Wine/European	Domesticated	Domesticated	Wine	Wine	Greece
522	BLT	DBVPG1984	2	euploid	1. Wine/European	Domesticated	Domesticated	Wine	Grape must	Slovenia
523	BLV	DBVPG3022	2	euploid	1. Wine/European	Domesticated	Domesticated	Wine	Grape must	Squinzano, Italy
524	BMA	UWOPS03-429.1	2	euploid	19. Malaysian	Wild	Wild	Nature	Nectar, bertam palm	Malaysia
525	BMB	UWOPS03-433.3	2	euploid	19. Malaysian	Wild	Wild	Nature	Nectar, bertam palm	Malaysia
526	BMC	UWOPS03-459.1	2	euploid	19. Malaysian	Wild	Wild	Nature	Nectar, bertam palm	Malaysia
527	BMD	384103A	2	euploid	M3. Mosaic region 3	UNK	Human	Human	Human	RVI Newcastle, UK
528	BME	368428S	3	aneu;+1*9;	5. French dairy	Domesticated	Human	Human	Human	RVI Newcastle, UK
529	BMF	269521J	2	aneu;+1*1;	M3. Mosaic region 3	UNK	Human	Human	Human	RVI Newcastle, UK
530	BMG	NCYC_2925	3	aneu;+1*1;	8. Mixed origin	UNK	Human	Human	Human sputum	Norway
531	BMH	YJM984	2	euploid	1. Wine/European (subclade 2)	Domesticated	Human	Human	Vagina	Italy
532	BMI	YJM989	2	euploid	1. Wine/European (subclade 2)	Domesticated	Human	Human	Vagina	Italy
533	BMK	YJM990	2	euploid	1. Wine/European (subclade 2)	Domesticated	Human	Human	Vagina	Italy
534	BML	NCYC_2780	4	aneu;-1*3;+1*6;-1*7;-1*10;	8. Mixed origin	UNK	Human	Human	Vagina	Belgium
535	BMM	2680	4	aneu;-1*1;-1*6;+1*7;-1*9;+1*13;+1*15;	8. Mixed origin	UNK	Human	Human	Vagina	Vall d'Hebron hospital, Barcelona, Spain
536	BMN	2698	2	euploid	1. Wine/European (subclade 3)	Domesticated	Human	Human	Faringe	Vall d'Hebron hospital, Barcelona, Spain
537	BMQ	2720	2	aneu;+1*1;+1*6;+1*7;+1*9;+1*11;+1*12;+1*13;	M3. Mosaic region 3	UNK	Human	Human	Blood	La Fe Hospital,Valencia, Spain
538	BMR	CEY646	2	euploid	10. French Guiana human	UNK	Wild	Nature	Chicken	French Guiana
539	BMV	CEY649	2	euploid	10. French Guiana human	UNK	Wild	Nature	Agouti paca (RO)	French Guiana
540	BNA	CEY650	2	euploid	10. French Guiana human	UNK	Wild	Nature	Agouti paca (RO)	French Guiana
541	BNB	CEY651	2	euploid	10. French Guiana human	UNK	Wild	Nature	Fruits	French Guiana
542	BNC	CEY652	2	euploid	10. French Guiana human	UNK	Wild	Nature	Fruits	French Guiana
543	BND	CEY653	2	euploid	10. French Guiana human	UNK	Wild	Nature	Fruits	French Guiana
544	BNE	DBVPG1057	2	euploid	1. Wine/European	Domesticated	Domesticated	Wine	Grape must	Colli Romani, Lazio, Italy
545	BNF	DBVPG1078	2	euploid	1. Wine/European	Domesticated	Domesticated	Wine	Grape must	San Ferdinando, Italy
546	BNG	DBVPG1085	3	euploid	1. Wine/European	Domesticated	Domesticated	Wine	Grape must	Corato, Italy
547	BNH	DBVPG1685	2	euploid	1. Wine/European	Domesticated	Domesticated	Wine	Grape must	Haro, Rioja, Spain
548	BNI	DBVPG1699	2	euploid	1. Wine/European	Domesticated	Domesticated	Wine	Grape must	De Casa la Reina, Rioja, Spain
549	BNK	DBVPG1701	2	euploid	1. Wine/European	Domesticated	Domesticated	Wine	Grape must	Cihuri, Rioja, Spain
550	BNL	DBVPG1708	2	euploid	1. Wine/European	Domesticated	Wild	Nature	Soil	Ultura, Sweden
551	BNM	DBVPG1711	2	euploid	1. Wine/European	Domesticated	Domesticated	Wine	Grape must	Ygai, Rioja, Spain
552	BNN	DBVPG1712	2	euploid	1. Wine/European	Domesticated	Domesticated	Wine	Grape must	Pedrejon, Rioja, Spain
553	BNP	DBVPG1714	2	euploid	1. Wine/European	Domesticated	Domesticated	Wine	Grape must	Fuen Mayor, Rioja, Spain
554	BNQ	DBVPG1719	2	euploid	1. Wine/European	Domesticated	Domesticated	Wine	Grape must	San Adrian, Rioja, Spain
555	BNR	DBVPG1725	2	euploid	1. Wine/European	Domesticated	Domesticated	Wine	Grape must	La Puebla de la Barca, Rioja, Spain
556	BNT	DBVPG1772	2	euploid	1. Wine/European	Domesticated	Wild	Nature	Soil	Kuopio, Finland
557	BNV	DBVPG1790	2	euploid	1. Wine/European	Domesticated	Wild	Nature	Soil	Turku, Finland
558	BPA	DBVPG1792	2	aneu;+1*8;	M3. Mosaic region 3	UNK	Wild	Nature	Soil	Viik, Helsinki, Finland
559	BPB	DBVPG1795	2	euploid	1. Wine/European	Domesticated	Domesticated	Wine	Grape must	Illasi, Verona, Italy
560	BPC	DBVPG1798	2	euploid	1. Wine/European	Domesticated	Domesticated	Wine	Grape must	Sicily, Italy
561	BPF	DBVPG1832	2	euploid	1. Wine/European	Domesticated	Wild	Nature	Fruit juice	NA
562	BPG	DBVPG1841	2	aneu;+1*1;	1. Wine/European	Domesticated	UNK	NA	Red Tecc	Ethiopia
563	BPH	DBVPG1843	2	aneu;+1*1;	1. Wine/European	Domesticated	UNK	NA	White Tecc	Ethiopia
564	BPI	DBVPG1848	2	aneu;+1*1;+1*12;	NA	UNK	UNK	NA	Tecc	Ethiopia
565	BPK	DBVPG1861	2	euploid	1. Wine/European	Domesticated	Wild	Nature	River water	Rajamaki River, Finland
566	BPL	DBVPG1878	2	euploid	1. Wine/European (subclade 4)	Domesticated	Domesticated	Wine	Grape must	Piave, Italy
567	BPM	DBVPG1880	2	euploid	1. Wine/European	Domesticated	Domesticated	Wine	Grape must treated with pesticides	Italy
568	BPN	DBVPG1895	2	euploid	NA	UNK	Domesticated	Wine	Grape must treated with pesticides	Italy
569	BPP	DBVPG1898	2	aneu;+1*1;	1. Wine/European	Domesticated	Domesticated	Wine	Grape must	Pantelleria, Italy
570	BPQ	DBVPG1918	2	euploid	1. Wine/European (subclade 1)	Domesticated	Domesticated	Wine	Grape must	Malta
571	BPR	DBVPG1919	3	euploid	1. Wine/European (subclade 4)	Domesticated	Wild	Nature	Caverns	Italy
572	BPT	DBVPG1960	2	euploid	1. Wine/European	Domesticated	Domesticated	Wine	Grape must	Recioto, Verona, Italy
573	BPV	DBVPG1976	2	euploid	1. Wine/European	Domesticated	Domesticated	Wine	Wine	Slovakia
574	BQA	DBVPG1994	2	euploid	1. Wine/European (subclade 1)	Domesticated	Domesticated	Wine	Grapes	Greece
575	BQB	DBVPG2049	2	euploid	1. Wine/European	Domesticated	Domesticated	Wine	Lambrusco grape must	Reggio Emilia, Italy
576	BQC	DBVPG2088	2	euploid	1. Wine/European	Domesticated	Domesticated	Alcoholic beverages	Cognac	Cognac, France
577	BQE	DBVPG2166	2	euploid	1. Wine/European	Domesticated	Domesticated	Wine	Sagrantino wine	production zone of Sagrantino wine, Montefalco, Foligno, Italy
578	BQG	DBVPG3098	2	euploid	1. Wine/European	Domesticated	Domesticated	Wine	Grape must	Calabria, Italy
579	BQH	DBVPG3100	2	euploid	1. Wine/European	Domesticated	Domesticated	Wine	Grape must	Toscana, Italy
580	BQI	DBVPG3924	2	euploid	1. Wine/European	Domesticated	Domesticated	Wine	Grape must	Piave, Italy
581	BQM	DBVPG4162	2	euploid	1. Wine/European	Domesticated	Domesticated	Wine	Grape must	Reggio Emilia, Italy
582	BQN	DBVPG4186	2	euploid	1. Wine/European (subclade 1)	Domesticated	Domesticated	Wine	Wine	Slovenia
583	BQP	DBVPG4297	2	euploid	1. Wine/European	Domesticated	Domesticated	Wine	Prosecco wine	Treviso, Italy
584	BQQ	DBVPG4317	2	euploid	1. Wine/European	Domesticated	Domesticated	Wine	Fermenting refrigerated Grape must (5C ca)	Bettona, Perugia, Italy
585	BQR	DBVPG4381	2	euploid	1. Wine/European	Domesticated	Wild	Nature	Seawater	Italy
586	BQS	DBVPG4410	2	euploid	1. Wine/European	Domesticated	Domesticated	Wine	Wine	Italy
587	BQT	DBVPG4460	2	euploid	1. Wine/European	Domesticated	Domesticated	Wine	Wine	Jesi, Italy
588	BRA	DBVPG4651	2	euploid	1. Wine/European	Domesticated	Wild	Nature	Surface of Tuber magnatum	Italy
589	BRB	DBVPG4686	2	euploid	1. Wine/European	Domesticated	Domesticated	Wine	Winery	Deruta, Perugia, Italy
590	BRC	DBVPG4695	2	euploid	1. Wine/European (subclade 1)	Domesticated	Domesticated	Wine	Winery surface at the beginning of Vino Santo production, Lungarotti winery	Torgiano, Perugia, Italy
591	BRD	DBVPG4902	2	euploid	1. Wine/European	Domesticated	UNK	NA	Dried sausages under oil	Perugia, Italy
592	BRE	DBVPG4905	2	euploid	1. Wine/European	Domesticated	Domesticated	Wine	Fermenting grape must	Marsciano, Perugia, Italy
593	BRF	DBVPG5760	2	euploid	1. Wine/European	Domesticated	Domesticated	Wine	Wine fermenter	Production zone of Sagrantino wine, Montefalco, Foligno, Italy
594	BRG	DBVPG5836	3	euploid	26. Asian fermentation	UNK	Wild	Nature	Soil close to plum tree, depth: 25 cm. Agricultural soil: presence of important vegetation, some fallen fruit (plum) rotting & insects. Average T (June): [max: 26.3C / min: 13.6C]. Precipitation (June): 17.4 mm.	District of Hamma Bouziane, Constantine, Algeria
595	BRH	DBVPG6223	2	euploid	1. Wine/European	Domesticated	Domesticated	Wine	Grape must	Spain
596	BRK	DBVPG6302	2	euploid	2. Alpechin	UNK	Domesticated	NA	Alpechin (waste from olive oil production)	Spain
597	BRL	DBVPG6350	1	aneu;+1*11;	M3. Mosaic region 3	UNK	UNK	NA	UC Berkeley	USA
598	BRM	DBVPG6590	1	euploid	7. Mosaic beer	Domesticated	Domesticated	Alcoholic beverages	Alcohol production tank	Brazil
599	BRP	DBVPG6694	4	aneu;+1*1;-1*3;	11. Ale beer	Domesticated	Domesticated	Alcoholic beverages	Artois Peterman beer	Belgium
600	BRQ	DBVPG6695	4	aneu;-1*1;-1*5;+2*9;-1*10;+1*13;	11. Ale beer	Domesticated	Domesticated	Alcoholic beverages	Orval Trappist beer	Belgium
601	BRV	DBVPG6874	2	euploid	M3. Mosaic region 3	UNK	Human	Human	Human	USA
602	BSA	DBVPG6876	2	euploid	1. Wine/European	Domesticated	Domesticated	Wine	Winery	Frog's Leap Winery, California, USA
603	BSB	DBVPG6877	2	euploid	1. Wine/European	Domesticated	Domesticated	Wine	Winery	Sterling Winery, California, USA
604	BSC	DBVPG6878	2	euploid	1. Wine/European	Domesticated	Domesticated	Wine	Winery	Mondavi Winery, California, USA
605	BSD	DBVPG6879	2	euploid	1. Wine/European	Domesticated	Domesticated	Wine	Winery	Newton Winery, California, USA
606	BSE	DBVPG6880	2	euploid	1. Wine/European	Domesticated	Domesticated	Wine	Winery	Ridge Winery, California, USA
607	BSG	DBVPG6295	2	euploid	1. Wine/European	Domesticated	Domesticated	Wine	Grape must	South Africa
608	BSI	DBVPG6693	4	aneu;+1*1;+1*9;-1*14;	11. Ale beer	Domesticated	Domesticated	Alcoholic beverages	Beer	Belgium
609	BSK	D3742	2	euploid	M3. Mosaic region 3	UNK	UNK	NA	Spoiled ice tea	France
610	BSL	M57	2	euploid	1. Wine/European	Domesticated	Domesticated	Wine	Wine	Italy
611	BSM	SGU89	2	euploid	1. Wine/European	Domesticated	Domesticated	Wine	Wine	Italy
612	BSN	SG60	2	euploid	1. Wine/European	Domesticated	Domesticated	Wine	Wine	Italy
613	BSP	L-1183	2	euploid	1. Wine/European	Domesticated	Domesticated	Wine	Wine	Uruguay
614	BSR	L-958	2	euploid	1. Wine/European	Domesticated	Domesticated	Wine	Wine	Mendoza area, Argentina
615	BSS	L-960	2	euploid	1. Wine/European	Domesticated	Domesticated	Wine	Wine	Mendoza area, Argentina
616	BST	L-962	2	euploid	1. Wine/European	Domesticated	Domesticated	Wine	Wine	Mendoza area, Argentina
617	BTA	NCYC_2798	3	euploid	M3. Mosaic region 3	UNK	Human	Human	Clinical isolate, AIDS patient	Germany
618	BTB	77	3	aneu;+1*1;	M3. Mosaic region 3	UNK	Domesticated	Food	Baker's yeast	NA
619	BTC	79	2	euploid	8. Mixed origin	UNK	Domesticated	Food	Fleischmann baker's yeast.	NA
620	BTD	YS5(E)	4	aneu;+1*10;	8. Mixed origin	UNK	Domesticated	Food	type yeasts of the species Saccharomyces cerevisiae in different sugar media", Letters in Applied Microbiology 2001	NA
621	BTE	YS8(E)	4	euploid	8. Mixed origin	UNK	Domesticated	Food	type yeasts of the species Saccharomyces cerevisiae in different sugar media", Letters in Applied Microbiology 2001	NA
622	BTF	YS22(E)	2	aneu;+1*1;+1*9;	8. Mixed origin	UNK	Domesticated	Food	type yeasts of the species Saccharomyces cerevisiae in different sugar media", Letters in Applied Microbiology 2001	NA
623	BTG	ZP_567	2	euploid	4. Mediterranean oak	Wild	Wild	Nature	Quercus pyrenaica	Portugal, Castelo de Vide,
624	BTH	ZP_577	2	euploid	1. Wine/European	Domesticated	Wild	Nature	Quercus faginea	Portugal, Aldeia das Dez, S. Estrela,
625	BTI	ZP_611	2	euploid	M3. Mosaic region 3	UNK	Wild	Nature	Quercus robur	Canada, Vancouver,
626	BTL	L-304	2	euploid	1. Wine/European	Domesticated	Domesticated	Wine	Wine	Chile
627	BTN	L-475	2	euploid	1. Wine/European	Domesticated	Domesticated	Wine	Wine	Chile
628	BTP	L-1198	2	euploid	1. Wine/European	Domesticated	Domesticated	Wine	Heterozygote, 12% Sporulation Efficiency	Valle de Ica, Peru
629	BTR	L-1201	2	euploid	1. Wine/European	Domesticated	Domesticated	Wine	Heterozygote, 12% Sporulation Efficiency	Valle de Ica, Peru
630	BTS	RIB1005	2	aneu;+1*11;	25. Sake	Domesticated	Domesticated	Alcoholic beverages	Sake	Japan
631	BTT	M.9.1	2	euploid	3. Brazilian bioethanol	Domesticated	Domesticated	Alcoholic beverages	Cachaτa	Brazil
632	BTV	M.14.1	2	euploid	3. Brazilian bioethanol	Domesticated	Domesticated	Alcoholic beverages	Cachaτa	Brazil
633	BVA	RP.10.4	2	euploid	3. Brazilian bioethanol	Domesticated	Domesticated	Bioethanol	Bioethanol	Brazil
634	BVB	RP.10.13	2	euploid	3. Brazilian bioethanol	Domesticated	Domesticated	Bioethanol	Bioethanol	Brazil
635	BVC	RP.10.14	2	euploid	3. Brazilian bioethanol	Domesticated	Domesticated	Bioethanol	Bioethanol	Brazil
636	BVD	SM.9.1.AL1	2	euploid	3. Brazilian bioethanol	Domesticated	Domesticated	Bioethanol	Bioethanol	Brazil
637	BVE	SM.9.1.BL7	1	euploid	3. Brazilian bioethanol	Domesticated	Domesticated	Bioethanol	Bioethanol	Brazil
638	BVF	SM.9.2.BR3(L)	2	euploid	3. Brazilian bioethanol	Domesticated	Domesticated	Bioethanol	Bioethanol	Brazil
639	BVG	SM.9.4.BL2	2	euploid	3. Brazilian bioethanol	Domesticated	Domesticated	Bioethanol	Bioethanol	Brazil
640	BVH	SM.9.4.BR1	2	euploid	3. Brazilian bioethanol	Domesticated	Domesticated	Bioethanol	Bioethanol	Brazil
641	BVK	4LBI-3	2	euploid	1. Wine/European	Domesticated	Domesticated	Wine	Spontaneous grape fermentation	Basilicata, Italy
642	BVM	SA6-31	2	euploid	1. Wine/European	Domesticated	Domesticated	Wine	Spontaneous grape fermentation	Toscana, Italy
643	BVT	B-24	2	euploid	1. Wine/European (subclade 4)	Domesticated	Domesticated	Wine	Wine conserved in amphora	Georgia
644	BVV	ao_t-15	2	euploid	1. Wine/European (subclade 4)	Domesticated	Domesticated	Wine	Wine conserved in amphora	Georgia
645	CAA	mai-18	2	euploid	1. Wine/European (subclade 4)	Domesticated	Domesticated	Wine	Wine conserved in amphora	Georgia
646	CAB	11-ao_t	2	euploid	1. Wine/European (subclade 4)	Domesticated	Domesticated	Wine	Wine conserved in amphora	Georgia
647	CAC	A-12	2	euploid	1. Wine/European (subclade 4)	Domesticated	Domesticated	Wine	Wine conserved in amphora	Georgia
648	CAD	nov-18	2	euploid	1. Wine/European (subclade 4)	Domesticated	Domesticated	Wine	Wine conserved in amphora	Georgia
649	CAE	B-4	2	euploid	1. Wine/European	Domesticated	Domesticated	Wine	Wine conserved in amphora	Georgia
650	CAF	C-3	2	euploid	1. Wine/European	Domesticated	Domesticated	Wine	Wine conserved in amphora	Georgia
651	CAH	D-1	2	aneu;+1*4;	1. Wine/European	Domesticated	Domesticated	Wine	Wine conserved in amphora	Georgia
652	CAI	D-4	2	euploid	1. Wine/European	Domesticated	Domesticated	Wine	Wine conserved in amphora	Georgia
653	CAK	A-16	2	euploid	1. Wine/European	Domesticated	Domesticated	Wine	Wine conserved in amphora	Georgia
654	CAL	A-19	2	euploid	1. Wine/European	Domesticated	Domesticated	Wine	Wine conserved in amphora	Georgia
655	CAM	09-juil	2	euploid	1. Wine/European (subclade 4)	Domesticated	Domesticated	Wine	Wine conserved in amphora	Georgia
656	CAN	08-mars	2	aneu;+1*9;	1. Wine/European (subclade 4)	Domesticated	Domesticated	Wine	Wine conserved in amphora	Georgia
657	CAP	11-f_vr	2	euploid	1. Wine/European (subclade 4)	Domesticated	Domesticated	Wine	Wine conserved in amphora	Georgia
658	CAQ	05-f_vr	2	euploid	1. Wine/European (subclade 4)	Domesticated	Domesticated	Wine	Wine conserved in amphora	Georgia
659	CAR	A-9	2	euploid	1. Wine/European (subclade 4)	Domesticated	Domesticated	Wine	Wine conserved in amphora	Georgia
660	CAS	B-17	2	euploid	1. Wine/European (subclade 4)	Domesticated	Domesticated	Wine	Wine conserved in amphora	Georgia
661	CAT	C-12	2	euploid	1. Wine/European (subclade 4)	Domesticated	Domesticated	Wine	Wine conserved in amphora	Georgia
662	CAV	B-13	2	aneu;+1*3;	1. Wine/European (subclade 4)	Domesticated	Domesticated	Wine	Wine conserved in amphora	Georgia
663	CBA	A-14	2	euploid	1. Wine/European	Domesticated	Domesticated	Wine	Wine conserved in amphora	Georgia
664	CBB	01-sept	2	euploid	1. Wine/European (subclade 4)	Domesticated	Domesticated	Wine	Wine conserved in amphora	Georgia
665	CBC	D-18	2	euploid	1. Wine/European (subclade 4)	Domesticated	Domesticated	Wine	Wine conserved in amphora	Georgia
666	CBD	B-11	2	euploid	1. Wine/European (subclade 4)	Domesticated	Domesticated	Wine	Wine conserved in amphora	Georgia
667	CBE	D-21	2	euploid	1. Wine/European (subclade 4)	Domesticated	Domesticated	Wine	Wine conserved in amphora	Georgia
668	CBF	SD-15	4	aneu;+1*9;	8. Mixed origin	UNK	Domesticated	Food	Sourdough levan	Matera, Italy
669	CBG	DBVPG1978	2	euploid	1. Wine/European	Domesticated	Domesticated	Wine	Grape must	Slovakia
670	CBH	DBVPG3051	2	euploid	1. Wine/European	Domesticated	Domesticated	Wine	Grape must	Israel
671	CBI	DBVPG4036	2	euploid	1. Wine/European (subclade 1)	Domesticated	Domesticated	Wine	Grape must	ex Yugoslavia
672	CBK	1	1	euploid	M3. Mosaic region 3	UNK	Wild	Nature	Chalcidoidea	Schleswig-Holstein
673	CBL	2	2	euploid	M3. Mosaic region 3	UNK	Wild	Nature	Chalcidoidea	Schleswig-Holstein
674	CBM	3	2	euploid	M3. Mosaic region 3	UNK	Wild	Nature	Chalcidoidea	Forest of Nehmten in Schleswig-Holstein
675	CBN	NCYC_88	2	euploid	7. Mosaic beer	Domesticated	Domesticated	Alcoholic beverages	Ale strain	UK
676	CBR	NCYC_1187	4	euploid	11. Ale beer	Domesticated	Domesticated	Alcoholic beverages	Ale strain	UK
677	CCC	CLQCA_20-156	2	euploid	21. Ecuadorean	Wild	Wild	Nature	Flower (Gesneriaceae sp.)	Yasuni, Orellana
678	CCD	CLQCA_20-184	2	euploid	21. Ecuadorean	Wild	Wild	Nature	Flower from Heliconia sp.	Yasuni, Orellana
679	CCE	CLQCA_20-221	2	euploid	21. Ecuadorean	Wild	Wild	Nature	Flower from Heliconia sp.	Yasuni, Orellana
680	CCF	CLQCA_20-246	2	euploid	21. Ecuadorean	Wild	Wild	Nature	Termite mound	Yasuni, Orellana
681	CCG	CLQCA_20-259	2	euploid	21. Ecuadorean	Wild	Wild	Nature	Decaying fruit	Yasuni, Orellana
682	CCH	CLQCA_20-314	2	aneu;+1*16;	21. Ecuadorean	Wild	Wild	Nature	Termite mound	Yasuni, Orellana
683	CCI	CLQCA_20-248	2	euploid	21. Ecuadorean	Wild	Wild	Nature	Termite mound	Yasuni, Orellana
684	CCL	N19-1C	2	euploid	4. Mediterranean oak	Wild	Wild	Nature	Exudate of Quercus sp.	Gelendzhik region, Caucasus, Russia
685	CCM	N493-2C	2	euploid	1. Wine/European (subclade 1)	Domesticated	Wild	Nature	Fir tree needles	Kiev district, Ukraine
686	CCN	VKM_Y-504:S	2	euploid	18. Far East Asia	Wild	Wild	Nature	Berries of Viburnum Burejanum	Russian Far East
687	CCP	IFO_0877:6-1	2	euploid	NA	UNK	Wild	Nature	Quercus sp.	Japan
688	CCQ	Ksc2-2B	2	euploid	18. Far East Asia	Wild	Wild	Nature	Tree exudate	Japan
689	CCR	Ksc40-8A	2	euploid	18. Far East Asia	Wild	Wild	Nature	Tree exudate	Japan
690	CCS	Ksc73-2D	2	euploid	18. Far East Asia	Wild	Wild	Nature	Tree exudate	Japan
691	CCT	S11F3-6B	2	euploid	24. Asian islands	UNK	Wild	Nature	Phloem sap of Caryota urens	Sri Lanka
692	CCV	S8BM-30-2D	2	euploid	24. Asian islands	UNK	Wild	Nature	Phloem sap of Caryota urens	Sri Lanka
693	CDA	S8BM-32-4D(a)	1	euploid	24. Asian islands	UNK	Wild	Nature	Phloem sap of Caryota urens	Sri Lanka
694	CDB	ATCC_66348-1D	2	euploid	NA	UNK	Wild	Nature	Soil	Japan
695	CDC	N37-1A	2	aneu;-1*5;	M3. Mosaic region 3	UNK	Wild	Nature	Exudate of Quercus robur	Botanical Garden, Novosibirsk, Siberia, Russia
696	CDD	N38-4A	2	euploid	M3. Mosaic region 3	UNK	Wild	Nature	Exudate of Quercus robur	Botanical Garden, Novosibirsk, Siberia, Russia
697	CDE	N39-7A	2	euploid	M3. Mosaic region 3	UNK	Wild	Nature	Exudate of Quercus robur	Novosibirsk, Siberia, Russia
698	CDF	N22.00-5D	2	euploid	22. Far East Russian	Wild	Wild	Nature	Fruit of Grataegus dachurica	Botanical garden, Blagoveshchensk, Russia
699	CDG	N3.00-7A	2	euploid	22. Far East Russian	Wild	Domesticated	Wine	Grape berries of wild Vitus amurensis	Botanical garden, Blagoveshchensk, Russia
700	CDH	N159.01-2B	2	euploid	22. Far East Russian	Wild	Wild	Nature	Exudate of Quercus mongolica	Botanical garden, Blagoveshchensk, Russia
701	CDI	N163.01-5A	2	euploid	22. Far East Russian	Wild	Wild	Nature	Exudate of Quercus mongolica	Botanical garden, Blagoveshchensk, Russia
702	CDK	CCY_21-4-93:6B	1	euploid	M3. Mosaic region 3	UNK	Wild	Nature	Leaves of Sequoia sp.	North Korea
703	CDL	N51-1A	2	euploid	18. Far East Asia	Wild	Wild	Nature	Exudate of Quercus mongolica	Vladivostok, Russian Far East
704	CDM	UFRJ_50613-2D(a)	2	euploid	M2. Mosaic region 2	UNK	Wild	Nature	Cushvara river	Rio de Janeiro, Brazil
705	CDN	UCD_61-190-6A	2	aneu;+2*1;+2*3;	NA	UNK	Wild	Nature	Drosophila sp.	California, USA
706	CDP	N95-5-1A	2	euploid	NA	UNK	Wild	Nature	Exudate of Quercus sp.	Augusta, MI 49012, USA
707	CDQ	N95-6-1C	2	euploid	NA	UNK	Wild	Nature	Exudate of Quercus sp.	Augusta, MI 49012, USA
708	CDR	CECT10331:9-1	2	euploid	8. Mixed origin	UNK	Wild	Nature	Flowers of Centaurea alba	Spain
709	CDS	CECT10351-1B	2	euploid	1. Wine/European	Domesticated	Wild	Nature	Tomato	Spain
710	CDT	CECT10171-5B	2	euploid	2. Alpechin	UNK	Wild	Nature	Larvae of Dacus oleae	Spain
711	CDV	DBVPG1616-1D	2	euploid	1. Wine/European	Domesticated	Wild	Nature	Soil	Spain
712	CEA	DBVPG1617-5A	1	euploid	1. Wine/European	Domesticated	Wild	Nature	Soil	Spain
713	CEB	DBVPG1619-4B	1	euploid	1. Wine/European	Domesticated	Wild	Nature	Soil	Spain
714	CEC	DBVPG1620-1A	2	euploid	1. Wine/European	Domesticated	Wild	Nature	Soil	Spain
715	CED	DBVPG1621-5A	2	euploid	1. Wine/European	Domesticated	Wild	Nature	Soil	Spain
716	CEE	DBVPG1622-8B	2	euploid	1. Wine/European	Domesticated	Wild	Nature	Soil	Spain
717	CEF	DBVPG1623-2A	2	euploid	1. Wine/European	Domesticated	Wild	Nature	Soil	Spain
718	CEG	EM14S01-3B	2	euploid	17. Taiwanese	Wild	Wild	Nature	Soil	Taiwan
719	CEH	ES2M03-7A	2	euploid	NA	UNK	Wild	Nature	Fruiting body of Russula sp.	Taiwan
720	CEI	GE14S01-7B	2	euploid	17. Taiwanese	Wild	Wild	Nature	Soil	Taiwan
721	CEK	JCM_2985-4B	2	euploid	26. Asian fermentation	UNK	Domesticated	Food	Fermented fish	Tailand
722	CEL	JCM_3529-7B	2	euploid	26. Asian fermentation	UNK	Domesticated	Food	Fermented shrimp	Tailand
723	CEM	CCY_21-4-89:7-3	1	euploid	M3. Mosaic region 3	UNK	Domesticated	Food	Fermenting acorn meal	North Korea
724	CEN	ATCC_38618:2-2	2	aneu;+1*11;+1*13;	M3. Mosaic region 3	UNK	Wild	Nature	Concentrated orange juice	NA
725	CEN.PK	XTRA_DXL	1	euploid	M3. Mosaic region 3	NA	NA	NA	NA	NA
726	CEP	ATCC_52922-1C	2	aneu;+1*8;	NA	UNK	Domesticated	Alcoholic beverages	Tapuy (rice wine)	Philippines
727	CEQ	MUCL_30909-2C	2	euploid	M3. Mosaic region 3	UNK	Domesticated	Food	Cassava	Burundi
728	CER	N34:2-4(a)	2	euploid	6. African beer	Domesticated	Domesticated	Food	Maize dough	Ghana
729	CES	N26-1-10:7-5(a)	2	aneu;-1*1;	6. African beer	Domesticated	Domesticated	Food	Maize dough	Ghana
730	CET	N134:7-1(a)	2	aneu;-1*9;	6. African beer	Domesticated	Domesticated	Food	Maize dough	Ghana
731	CEV	IFO_0289:4-3(b)	1	euploid	26. Asian fermentation	UNK	Domesticated	Alcoholic beverages	Moromi of Chinese wine kaoliangchiu	China
732	CFA	Dji2-2A(a)	2	euploid	13. African palm wine	Domesticated	Domesticated	Alcoholic beverages	Palm wine	Djibouti
733	CFB	ho_SB	2	aneu;+2*9;	1. Wine/European	Domesticated	Domesticated	Wine	Wine	Bordeaux
734	CFC	WLP530	4	aneu;-1*12;	11. Ale beer	Domesticated	Domesticated	Alcoholic beverages	Carlsberg Beer, Abbey ale yeast (Westmalle brewery)	Westmalle, Belgium
735	CFD	WLP001	4	aneu;-1*1;-1*5;+1*6;-1*12;	11. Ale beer	Domesticated	Domesticated	Alcoholic beverages	Carlsberg Beer, American Ale yeast	USA
736	CFE	WLP099	2	euploid	1. Wine/European	Domesticated	Domesticated	Alcoholic beverages	Carlsberg Beer, super high gravity	United Kingdom
737	CFF	WLP570	2	euploid	7. Mosaic beer	Domesticated	Domesticated	Alcoholic beverages	Carlsberg Beer	Belgium
738	CFG	Safale_S40	4	aneu;-1*6;	11. Ale beer	Domesticated	Domesticated	Alcoholic beverages	Carlsberg Beer	UK
739	CFH	WLP039	4	aneu;-1*1;-1*7;	11. Ale beer	Domesticated	Domesticated	Alcoholic beverages	Carlsberg Beer	UK
740	CFI	WLP013	4	aneu;+1*9;	8. Mixed origin	UNK	Domesticated	Alcoholic beverages	Carlsberg Beer	UK
741	CFM	WLP090	4	aneu;-1*1;-1*5;-1*9;	11. Ale beer	Domesticated	Domesticated	Alcoholic beverages	Carlsberg Beer, "San Diego Super Yeast"	San Diego, USA
742	CFN	WLP006	4	aneu;+1*2;+1*9;	8. Mixed origin	UNK	Domesticated	Alcoholic beverages	Carlsberg Beer	NA
743	CFP	WLP565	4	euploid	8. Mixed origin	UNK	Domesticated	Alcoholic beverages	Carlsberg Beer	NA
744	CFQ	UCD_40-235	2	euploid	1. Wine/European	Domesticated	Domesticated	Wine	Muscate grapes	Walnut Creek, California
745	CFR	UCD_40-248	2	euploid	1. Wine/European	Domesticated	Domesticated	Wine	Muscat must to be fortified (1939)	Tulare Winery, California
746	CFS	UCD_40-255	4	aneu;+1*2;-1*6;	1. Wine/European	Domesticated	Domesticated	Wine	Red Tokay grapes (1939)	Walnut Creek, California
747	CFT	UCD_40-346	2	aneu;+1*5;+1*9;	M2. Mosaic region 2	UNK	Wild	Nature	Spoiled Adriatic orchard figs, (1939)	Fresno area, California
748	CFV	UCD_40-49	2	aneu;+1*1;+1*4;	1. Wine/European	Domesticated	Wild	Nature	Citrus fermentation	NA
749	CGB	UCD_05-780	2	euploid	M3. Mosaic region 3	UNK	Wild	Nature	Beetle from infested Prunus bokhariensis, walk plate on RBCA. No mold on plate. Prunus bokhariensis Type Botanky E-1-18	Winters, CA Wolfskill USDA Prunus germplasm collection,
750	CGC	UCD_06-645	4	euploid	11. Ale beer	Domesticated	Wild	Nature	Female olive fly, surface sterilized, smashed, plated on RBCA	Davis, CA, UCD
751	CGD	UCD_09-448	2	euploid	2. Alpechin	UNK	Wild	Nature	Olives from Middle of season 1. on RBCA 11.25.09 Streaked onto PDA 11/30/09	Davis, CA, UCD
752	CGE	UCD_11-601	2	euploid	2. Alpechin	UNK	Wild	Nature	Olive fermentation, 1-gallon, Bucket 5B brine, Sicilian style olives, inoculated with Saccharomyces cerevisiase from 2009 olives.	Davis, CA, UCD Food Science, Pilot plant.
753	CGG	TayTa	2	euploid	26. Asian fermentation	UNK	UNK	NA	Unknown	Long An, South Vietnam
754	CGH	VNL3	3	euploid	NA	UNK	UNK	NA	Unknown	Ha Noi, North Vietnam
755	CGI	Me7	2	euploid	26. Asian fermentation	UNK	UNK	NA	Unknown	Cai Be, South Vietnam
756	CGK	Lx2	2	euploid	26. Asian fermentation	UNK	UNK	NA	Unknown	Dong Thap, South Vietnam
757	CGL	BMQ557	2	euploid	26. Asian fermentation	UNK	UNK	NA	Unknown	Hai Phong, North Vietnam
758	CGN	SGB1	2	euploid	26. Asian fermentation	UNK	Domesticated	Alcoholic beverages	Rice fermentation starter culture	Saigon, South Vietnam
759	CGP	SG4	2	euploid	26. Asian fermentation	UNK	UNK	NA	Unknown	Saigon, South Vietnam
760	CGQ	RR1a	2	euploid	26. Asian fermentation	UNK	UNK	NA	Unknown	My Tho, South Vietnam
761	CGR	VL5	2	euploid	26. Asian fermentation	UNK	Domesticated	Alcoholic beverages	Rice fermentation starter culture	Phan Thiet, South Vietnam
762	CGS	Ca6	2	euploid	1. Wine/European	Domesticated	Domesticated	Wine	Fermenting grape must (sweet wine)	Lebanon
763	CGT	Lib39	2	euploid	1. Wine/European (subclade 1)	Domesticated	Domesticated	Wine	Fermenting grape must (white wine)	Lebanon
764	CGV	Lib51	2	euploid	1. Wine/European	Domesticated	Domesticated	Wine	Fermenting grape must (sweet wine)	Lebanon
765	CHA	Lib52	2	euploid	1. Wine/European	Domesticated	Domesticated	Wine	Fermenting grape must (sweet wine)	Lebanon
766	CHB	Lib54	2	euploid	1. Wine/European	Domesticated	Domesticated	Wine	Fermenting grape must (white wine)	Lebanon
767	CHC	Lib61	2	euploid	1. Wine/European	Domesticated	Domesticated	Wine	Fermenting grape must (red wine)	Lebanon
768	CHD	Lib70	2	euploid	1. Wine/European	Domesticated	Domesticated	Wine	Fermenting grape must (white wine)	Lebanon
769	CHE	Lib71	2	euploid	1. Wine/European	Domesticated	Domesticated	Wine	Fermenting grape must (rose wine)	Lebanon
770	CHF	Lib73	2	euploid	1. Wine/European	Domesticated	Domesticated	Wine	Fermenting grape must (red wine)	Lebanon
771	CHG	324-6C	2	euploid	8. Mixed origin	UNK	Domesticated	Food	Bakery	Vietnam
772	CHH	319-5C	2	aneu;+1*7;	8. Mixed origin	UNK	Domesticated	Food	Bakery	France
773	CHI	646-3B	2	euploid	8. Mixed origin	UNK	Domesticated	Food	Bakery	USA
774	CHK	Win-8B	2	aneu;+1*9;	8. Mixed origin	UNK	Domesticated	Alcoholic beverages	Brewery	UK
775	CHL	SBE-1C	2	aneu;+1*2;+1*13;	8. Mixed origin	UNK	Domesticated	Food	Bakery	Northern Europe
776	CHM	SBD	2	euploid	26. Asian fermentation	UNK	Domesticated	Food	Bakery	Northern Europe
777	CHR	SC 29 F.	2	euploid	8. Mixed origin	UNK	Human	Human	Vagina	France
778	CHS	SC 32 F.	2	euploid	M3. Mosaic region 3	UNK	Human	Human	Feces	France
779	CHT	SC 33 F.	2	euploid	M3. Mosaic region 3	UNK	Human	Human	Feces	France
780	CHV	SRC 120	2	aneu;+1*9;+1*11;+1*16;	M1. Mosaic region 1	UNK	Domesticated	Alcoholic beverages	Cider bioindustrial strain	France
781	CIA	SRC 147	2	euploid	1. Wine/European	Domesticated	Domesticated	NA	Bioindustrial strains	Bretagne, France
782	CIB	SRC 213	2	euploid	1. Wine/European	Domesticated	Domesticated	NA	Bioindustrial strains	Bretagne, France
783	CIC	Ponton 11	2	euploid	M3. Mosaic region 3	UNK	Human	Human	Mouth	Spain
784	CID	Ponton 12	2	euploid	M3. Mosaic region 3	UNK	Human	Human	Mouth	Spain
785	CIE	Ponton 13	3	aneu;+1*1;-1*3;-1*8;-1*9;-1*10;-1*13;	8. Mixed origin	UNK	Human	Human	Mouth	Spain
786	CIF	Ponton 14	2	euploid	M3. Mosaic region 3	UNK	Human	Human	Feces	Spain
787	CIG	PB11	2	euploid	M3. Mosaic region 3	UNK	Human	Human	Feces	Netherlands
788	CIH	PB12	2	euploid	M3. Mosaic region 3	UNK	Human	Human	Feces	Netherlands
789	CII	PB13	2	euploid	M3. Mosaic region 3	UNK	Human	Human	Sputum	Netherlands
790	CIK	PB14	2	aneu;+1*11;	M3. Mosaic region 3	UNK	Human	Human	Sputum	Netherlands
791	CIL	PB15	2	euploid	M3. Mosaic region 3	UNK	Human	Human	Feces	Netherlands
792	CIM	CLI_1	2	aneu;+2*9;	1. Wine/European (subclade 3)	Domesticated	Human	Human	Blood (therapy isolate)	Paris, France, H6
793	CIN	CLI_2	2	euploid	1. Wine/European (subclade 3)	Domesticated	Human	Human	Blood (therapy isolate)	Paris, France, H6
794	CIP	CLI_3	2	aneu;-1*3;+1*7;+1*11;+1*16;	1. Wine/European (subclade 3)	Domesticated	Human	Human	Catheter (therapy isolate)	Paris, France, H6
795	CIQ	CLI_4	2	aneu;-1*3;	1. Wine/European (subclade 3)	Domesticated	Human	Human	Blood (therapy isolate)	Paris, France, H6
796	CIR	CLI_5	2	euploid	1. Wine/European (subclade 3)	Domesticated	Human	Human	Blood (therapy isolate)	Paris, France, H6
797	CIS	CLI_6	2	euploid	1. Wine/European (subclade 3)	Domesticated	Human	Human	Therapy isolates (Blood)	Paris, France, H6
798	CIT	CLI_7	2	euploid	1. Wine/European (subclade 3)	Domesticated	Human	Human	Blood (therapy isolate)	Paris, France, H1
799	CIV	CLI_8	2	euploid	1. Wine/European (subclade 3)	Domesticated	Human	Human	Feces (therapy isolate)	Paris, France, H2
800	CKA	CLI_9	2	euploid	M3. Mosaic region 3	UNK	Human	Human	Bronchoalveolar lavage (therapy isolate)	Paris, France, H3
801	CKB	CLI_10	2	euploid	1. Wine/European (subclade 3)	Domesticated	Human	Human	Blood (therapy isolate)	Paris, France, H3
802	CKC	CLI_11	2	euploid	1. Wine/European (subclade 3)	Domesticated	Human	Human	Blood (therapy isolate)	Paris, France, H2
803	CKD	CLI_12	2	euploid	1. Wine/European (subclade 3)	Domesticated	Human	Human	Feces (therapy isolate)	Paris, France, H2
804	CKE	CLI_13	2	euploid	1. Wine/European (subclade 3)	Domesticated	Human	Human	Feces (therapy isolate)	Paris, France, H2
805	CKF	CLI_14	2	euploid	1. Wine/European (subclade 3)	Domesticated	Human	Human	Feces (therapy isolate)	Paris, France, H2
806	CKG	UL G84F88I90	2	euploid	1. Wine/European (subclade 3)	Domesticated	Wild	Nature	S. boulardiiáisolates lychee (reference strain Biocodex)	Vietnam
807	CKH	ultra lev. 1127	2	euploid	1. Wine/European (subclade 3)	Domesticated	Domesticated	NA	S. boulardiiáisolates (from UltraLevure packet)	Paris, France
808	CKI	CLI_15	2	euploid	1. Wine/European (subclade 3)	Domesticated	Human	Human	S. boulardiiáisolates (from Perenterol capsule)	Brussels, Belgium
809	CKK	CLI_16	4	euploid	8. Mixed origin	UNK	Human	Human	Feces, clinical	Amiens, France
810	CKL	CLI_17	2	euploid	1. Wine/European (subclade 3)	Domesticated	Human	Human	Feces, therapy	Amiens, France
811	CKM	CLI_18	2	euploid	1. Wine/European (subclade 3)	Domesticated	Human	Human	Feces, therapy	Amiens, France
812	CKN	CLI_19	2	euploid	M3. Mosaic region 3	UNK	Human	Human	Feces, clinical	Amiens, France
813	CKP	CLI_20	2	euploid	1. Wine/European (subclade 3)	Domesticated	Human	Human	Unknown	Paris, France
814	CKQ	CLI_21	2	euploid	1. Wine/European (subclade 3)	Domesticated	Human	Human	Feces (therapy isolate)	France
815	CKR	CLI_22	2	aneu;+1*6;	NA	UNK	Human	Human	Unknown	France
816	CKS	CLI_23	4	aneu;+1*15;-1*16;	8. Mixed origin	UNK	Human	Human	Unknown	France
817	CKT	CLI_24	2	euploid	1. Wine/European (subclade 3)	Domesticated	Human	Human	Unknown	France
818	CKV	CLI_25	2	euploid	5. French dairy	Domesticated	Human	Human	Unknown	France
819	CLA	CLI_26	4	aneu;-1*14;	8. Mixed origin	UNK	Human	Human	Unknown	France
820	CLB	STG_1	2	euploid	4. Mediterranean oak	Wild	Wild	Nature	Tree leaves	Bordeaux, France
821	CLC	STG_2	2	aneu;+2*3;	4. Mediterranean oak	Wild	Wild	Nature	Dead tree	Bordeaux, France
822	CLD	STG_3	2	aneu;+2*3;	4. Mediterranean oak	Wild	Wild	Nature	Flower	Bordeaux, France
823	CLG	NCYC_2966	2	euploid	M3. Mosaic region 3	UNK	Human	Human	Feces	Nottingham, UK
824	CLH	NCYC_2743	2	aneu;+1*2;+1*13;+1*15;	1. Wine/European	Domesticated	Domesticated	Wine	Unknown	Spain
825	CLI	K5	2	euploid	25. Sake	Domesticated	Domesticated	Alcoholic beverages	Sake	Japan
826	CLK	K9	2	aneu;+2*9;	25. Sake	Domesticated	Domesticated	Alcoholic beverages	Sake	Japan
827	CLL	K10	2	euploid	25. Sake	Domesticated	Domesticated	Alcoholic beverages	Sake	Japan
828	CLM	K13	2	aneu;+1*3;	25. Sake	Domesticated	Domesticated	Alcoholic beverages	Sake	Japan
829	CLN	K14	2	euploid	25. Sake	Domesticated	Domesticated	Alcoholic beverages	Sake	Japan
830	CLP	K15	2	euploid	25. Sake	Domesticated	Domesticated	Alcoholic beverages	Sake	Japan
831	CLQ	UC5	1	aneu;+1*1;	25. Sake	Domesticated	Domesticated	Alcoholic beverages	Sake	Japan
832	CLR	RIB1008	2	euploid	25. Sake	Domesticated	Domesticated	Alcoholic beverages	Sake	Japan
833	CLS	RIB1010	2	euploid	25. Sake	Domesticated	Domesticated	Alcoholic beverages	Sake	Japan
834	CLT	RIB1011	2	aneu;+1*9;	25. Sake	Domesticated	Domesticated	Alcoholic beverages	Sake	Japan
835	CLV	RIB1012	2	aneu;+1*3;+1*9;	25. Sake	Domesticated	Domesticated	Alcoholic beverages	Sake	Japan
836	CMB	RIB1014	2	aneu;+1*11;	25. Sake	Domesticated	Domesticated	Alcoholic beverages	Sake	Japan
837	CMC	RIB1015	2	aneu;+1*14;	25. Sake	Domesticated	Domesticated	Alcoholic beverages	Sake	Japan
838	CMD	RIB1016	2	aneu;+1*3;+1*9;	25. Sake	Domesticated	Domesticated	Alcoholic beverages	Sake	Japan
839	CME	RIB1017	2	aneu;+1*9;	25. Sake	Domesticated	Domesticated	Alcoholic beverages	Sake	Japan
840	CMF	RIB6001	2	aneu;+1*3;	25. Sake	Domesticated	Domesticated	Alcoholic beverages	Sake	Japan
841	CMG	RIB6002	3	aneu;-1*1;+1*8;	M3. Mosaic region 3	UNK	Domesticated	Alcoholic beverages	Sake	Japan
842	CMH	RIB6003	2	euploid	25. Sake	Domesticated	Domesticated	Alcoholic beverages	Sake	Japan
843	CMI	RIB6004	2	euploid	25. Sake	Domesticated	Domesticated	Alcoholic beverages	Sake	Japan
844	CMK	RIB6005	2	euploid	25. Sake	Domesticated	Domesticated	Alcoholic beverages	Sake	Japan
845	CML	RIB6006	2	aneu;-1*1;	25. Sake	Domesticated	Domesticated	Alcoholic beverages	Sake	Japan
846	CMM	RIB6007	2	aneu;+1*3;	25. Sake	Domesticated	Domesticated	Alcoholic beverages	Sake	Japan
847	CMN	RIB0007	2	aneu;+1*1;	25. Sake	Domesticated	Domesticated	Alcoholic beverages	Sake	Japan
848	CMP	YPS615	2	euploid	21. Ecuadorean	Wild	Wild	Nature	Quercus sp.	Pennsylvania, USA
849	CMQ	YPS617	2	euploid	21. Ecuadorean	Wild	Wild	Nature	Quercus sp.	Pennsylvania, USA
850	CMS	YPS670	2	euploid	NA	UNK	Wild	Nature	Quercus sp.	Pennsylvania, USA
851	CMT	SM.9.4.BR2	2	euploid	3. Brazilian bioethanol	Domesticated	Domesticated	Bioethanol	Bioethanol	Brazil
852	CNB	SM.8.2.C13	2	euploid	3. Brazilian bioethanol	Domesticated	Domesticated	Bioethanol	Bioethanol	Brazil
853	CNC	SM8.3.M5	2	euploid	M3. Mosaic region 3	UNK	Domesticated	Bioethanol	Bioethanol	Brazil
854	CNE	SM.8.7.L8	2	euploid	3. Brazilian bioethanol	Domesticated	Domesticated	Bioethanol	Bioethanol	Brazil
855	CNF	SM.8.7.L9	2	euploid	3. Brazilian bioethanol	Domesticated	Domesticated	Bioethanol	Bioethanol	Brazil
856	CNG	SM.8.7.BR1	2	euploid	3. Brazilian bioethanol	Domesticated	Domesticated	Bioethanol	Bioethanol	Brazil
857	CNH	SM.8.8.BL1	2	euploid	3. Brazilian bioethanol	Domesticated	Domesticated	Bioethanol	Bioethanol	Brazil
858	CNI	SM.8.8.CVR1	2	euploid	3. Brazilian bioethanol	Domesticated	Domesticated	Bioethanol	Bioethanol	Brazil
859	CNK	SA.1.5.	2	euploid	3. Brazilian bioethanol	Domesticated	Domesticated	Bioethanol	Bioethanol	Brazil
860	CNL	SA.9.2.BL3	2	aneu;+1*3;	3. Brazilian bioethanol	Domesticated	Domesticated	Bioethanol	Bioethanol	Brazil
861	CNM	SA.9.3.VR1	2	euploid	3. Brazilian bioethanol	Domesticated	Domesticated	Bioethanol	Bioethanol	Brazil
862	CNN	SA.9.4.VL4	2	euploid	3. Brazilian bioethanol	Domesticated	Domesticated	Bioethanol	Bioethanol	Brazil
863	CNP	SA.9.4.BR2	2	euploid	3. Brazilian bioethanol	Domesticated	Domesticated	Bioethanol	Bioethanol	Brazil
864	CNQ	SA.10.1.VL1	2	euploid	3. Brazilian bioethanol	Domesticated	Domesticated	Bioethanol	Bioethanol	Brazil
865	CNR	SA.10.1.VR4	2	euploid	3. Brazilian bioethanol	Domesticated	Domesticated	Bioethanol	Bioethanol	Brazil
866	CNS	RP11.4.1	2	euploid	3. Brazilian bioethanol	Domesticated	Domesticated	Bioethanol	Bioethanol	Brazil
867	CNT	RP11.4.11	2	euploid	3. Brazilian bioethanol	Domesticated	Domesticated	Bioethanol	Bioethanol	Brazil
868	CNV	RP11.4.14	2	aneu;+1*6;	3. Brazilian bioethanol	Domesticated	Domesticated	Bioethanol	Bioethanol	Brazil
869	CPA	906	2	euploid	NA	UNK	Wild	Nature	Must from various Agave sp.	Mexico
870	CPB	995	2	aneu;+1*3;	M1. Mosaic region 1	UNK	Domesticated	Alcoholic beverages	Fermented beverage from raisins and sugar	Hungary
871	CPC	997	2	euploid	M3. Mosaic region 3	UNK	Wild	Nature	Apricot pulp	Hungary
872	CPD	1175	2	aneu;+1*8;	7. Mosaic beer	Domesticated	Domesticated	Alcoholic beverages	Spoiled beer	NA
873	CPE	1216	2	aneu;+1*1;	1. Wine/European	Domesticated	UNK	NA	Unknown	El Sauzal, Tenerife, Spain
874	CPF	1235	2	aneu;+1*2;+1*4;+1*8;+1*9;+1*13;+1*15;	1. Wine/European	Domesticated	UNK	NA	Unknown	Guimar, Tenerife, Spain
875	CPG	1560	2	euploid	2. Alpechin	UNK	Wild	Nature	Manzanilla-Alorena, olive (Noe), 2003	Aceituna, Spain
876	CPI	LCBG-3D6	2	euploid	9. Mexican agave	Domesticated	Domesticated	Alcoholic beverages	Agave spp. fermentation during rustic mezcal production	Tamaulipas, Mexico
877	CPK	LCBG-Mosca3	2	euploid	9. Mexican agave	Domesticated	Domesticated	Alcoholic beverages	Agave spp. fermentation during rustic mezcal production	Tamaulipas, Mexico
878	CPL	LCBG-4Y3	2	euploid	9. Mexican agave	Domesticated	Domesticated	Alcoholic beverages	Agave spp. fermentation during rustic mezcal production	Tamaulipas, Mexico
879	CPM	LCBG-3D2	2	euploid	9. Mexican agave	Domesticated	Domesticated	Alcoholic beverages	Agave spp. fermentation during rustic mezcal production	Tamaulipas, Mexico
880	CPN	LCBG-3Y3	2	euploid	9. Mexican agave	Domesticated	Domesticated	Alcoholic beverages	Agave spp. fermentation during rustic mezcal production	Tamaulipas, Mexico
881	CPQ	LCBG-3D4	2	aneu;+1*11;	9. Mexican agave	Domesticated	Domesticated	Alcoholic beverages	Agave spp. fermentation during rustic mezcal production	Tamaulipas, Mexico
882	CPR	LCBG-3Y8	2	aneu;+1*12;	9. Mexican agave	Domesticated	Domesticated	Alcoholic beverages	Agave spp. fermentation during rustic mezcal production	Tamaulipas, Mexico
883	CPS	FTPW4	3	euploid	13. African palm wine	Domesticated	Domesticated	Alcoholic beverages	Palm wine	Burkina Faso
884	CPT	FTPW3	2	aneu;+1*9;	13. African palm wine	Domesticated	Domesticated	Alcoholic beverages	Palm wine	Burkina Faso
885	CQA	FTPW32	2	euploid	13. African palm wine	Domesticated	Domesticated	Alcoholic beverages	Palm wine	Burkina Faso
886	CQB	FTPW35	2	euploid	13. African palm wine	Domesticated	Domesticated	Alcoholic beverages	Palm wine	Burkina Faso
887	CQC	MTF2546	2	euploid	12. West African cocoa	Domesticated	Domesticated	Food	Cocoa bean fermentation	West Africa
888	CQD	MTF2547	2	euploid	12. West African cocoa	Domesticated	Domesticated	Food	Cocoa bean fermentation	West Africa
889	CQE	MTF2548	2	euploid	12. West African cocoa	Domesticated	Domesticated	Food	Cocoa bean fermentation	West Africa
890	CQF	MTF2549	2	euploid	12. West African cocoa	Domesticated	Domesticated	Food	Cocoa bean fermentation	West Africa
891	CQG	MTF2550	2	euploid	12. West African cocoa	Domesticated	Domesticated	Food	Cocoa bean fermentation	West Africa
892	CQH	MTF2551	2	euploid	12. West African cocoa	Domesticated	Domesticated	Food	Cocoa bean fermentation	West Africa
893	CQI	MTF2552	2	euploid	12. West African cocoa	Domesticated	Domesticated	Food	Cocoa bean fermentation	West Africa
894	CQK	MTF2553	2	euploid	12. West African cocoa	Domesticated	Domesticated	Food	Cocoa bean fermentation	West Africa
895	CQL	MTF2554	2	euploid	12. West African cocoa	Domesticated	Domesticated	Food	Cocoa bean fermentation	West Africa
896	CQM	MTF2555	2	euploid	12. West African cocoa	Domesticated	Domesticated	Food	Cocoa bean fermentation	West Africa
897	CQN	MTF2556	2	euploid	12. West African cocoa	Domesticated	Domesticated	Food	Cocoa bean fermentation	West Africa
898	CQP	MTF2557	2	euploid	12. West African cocoa	UNK	Domesticated	Food	Cocoa bean fermentation	West Africa
899	CQQ	RIB1006	2	aneu;+1*3;	25. Sake	Domesticated	Domesticated	Alcoholic beverages	Sake	Japan
900	CQR	RIB1007	2	aneu;+1*3;	25. Sake	Domesticated	Domesticated	Alcoholic beverages	Sake	Japan
901	CQS	CEY647	2	euploid	NA	UNK	Wild	Nature	Molossus molossus (bat)	French Guiana
902	CQT	L-982	2	euploid	1. Wine/European	Domesticated	Domesticated	Wine	Wine	Argentina
903	CQV	CD7-9Sv2	2	euploid	1. Wine/European	Domesticated	Domesticated	Wine	Wine	Italy
904	CRA	RB3-7Sc2	2	aneu;-1*1;	1. Wine/European	Domesticated	Domesticated	Wine	Wine	Italy
905	CRB	SC2-37	2	euploid	1. Wine/European	Domesticated	Domesticated	Wine	Wine	Italy
906	CRC	Ba-215	2	euploid	1. Wine/European	Domesticated	Domesticated	Wine	Wine	Italy
907	CRD	FIMA_3	2	euploid	1. Wine/European	Domesticated	Domesticated	Wine	Wine	Italy
908	CRE	CLQCA_17-111	3	euploid	M3. Mosaic region 3	UNK	Wild	Nature	Termite mound	Ecuador
909	CRG	L-846	2	euploid	1. Wine/European	Domesticated	Domesticated	Wine	Wine	Chile
910	CRH	L-319	2	euploid	1. Wine/European	Domesticated	Domesticated	Wine	Wine	Chile
911	CRI	AGME_5I	2	aneu;+1*4;+1*8;+1*15;	1. Wine/European	Domesticated	Domesticated	Wine	Wine	Italy
912	CRK	E1-6	2	euploid	1. Wine/European	Domesticated	Domesticated	Wine	Wine	Italy
913	CRL	C-6	2	euploid	1. Wine/European	Domesticated	Domesticated	Wine	Wine conserved in amphora	Georgia
914	Reference	FY4	1	NA	M3. Mosaic region 3	NA	NA	NA	NA	NA
915	SACE.GAL	SK1	2	euploid	13. African palm wine	Domesticated	UNK	NA	Lab strain	USA
916	SACE.GAP	L1528	2	euploid	1. Wine/European	Domesticated	UNK	Wine	Wine	Chile
917	SACE.GAS	UWOPS83-787_3	2	euploid	NA	UNK	UNK	Nature	Opuntia spp.	Bahamas
918	SACE.GAT	UWOPS87-2421	2	euploid	NA	UNK	UNK	Nature	Opuntia spp.	Hawaii
919	SACE.GAV	W303	2	euploid	M3. Mosaic region 3	UNK	UNK	NA	Lab strain	NA
920	SACE.MAA	273614N	2	euploid	M2. Mosaic region 2	UNK	Human	Human	Royal Victoria Infirmary, Newcastle UK, Galloway A Clinical isolate (Fecal) Mackenzie D	Newcastle, UK
921	SACE.MAB	378604X	2	euploid	M3. Mosaic region 3	UNK	Human	Human	Clinical sputum	Newcastle, UK
922	SACE.MAL	UWOPS05_227_2	2	euploid	19. Malaysian	Wild	Wild	Nature	Telok Senangin, Malaysia, Lachance M, 2005 Trigona spp (Stingless bee) collected near Bertam palm flower	Telok Senangin, Malaysia
923	SACE.YAA	YJM189	2	euploid	1. Wine/European	Domesticated	Domesticated	Alcoholic beverages	Unknown	NA
924	SACE.YAB	YJM193	2	euploid	7. Mosaic beer	Domesticated	Domesticated	Alcoholic beverages	Unknown	NA
925	SACE.YAC	YJM195	2	euploid	13. African palm wine	Domesticated	Domesticated	Alcoholic beverages	Palm wine	Nigeria
926	SACE.YAD	YJM244	2	euploid	1. Wine/European	Domesticated	Human	Human	Human	Romania
927	SACE.YAE	YJM248	2	euploid	2. Alpechin	UNK	Human	Human	Faeces	NA
928	SACE.YAF	YJM270	2	euploid	1. Wine/European (subclade 4)	Domesticated	UNK	Wine	Unknown	Slovenia
929	SACE.YAG	YJM271	2	euploid	7. Mosaic beer	Domesticated	Domesticated	Alcoholic beverages	Brewery	NA
930	SACE.YAK	YJM450	2	euploid	M3. Mosaic region 3	UNK	Human	Human	Unknown	California, USA
931	SACE.YAM	YJM453	2	euploid	1. Wine/European	Domesticated	Human	Human	Unknown	NA
932	SACE.YAN	YJM456	2	euploid	M3. Mosaic region 3	UNK	Human	Human	Unknown	California, USA
933	SACE.YAP	YJM541	2	aneu;+1*9;	M3. Mosaic region 3	UNK	Human	Human	Unknown	California, USA
934	SACE.YAQ	YJM554	2	euploid	M3. Mosaic region 3	UNK	Human	Human	Unknown	California, USA
935	SACE.YAR	YJM555	2	euploid	M3. Mosaic region 3	UNK	Human	Human	Unknown	California, USA
936	SACE.YAT	YJM681	2	euploid	M3. Mosaic region 3	UNK	Human	Human	Unknown	California, USA
937	SACE.YAU	YJM682	2	euploid	M3. Mosaic region 3	UNK	Human	Human	Unknown	Texas, USA
938	SACE.YAV	YJM683	2	euploid	M3. Mosaic region 3	UNK	Human	Human	Unknown	Texas, USA
939	SACE.YAW	YJM689	2	euploid	M3. Mosaic region 3	UNK	Human	Human	Unknown	Texas, USA
940	SACE.YAX	YJM693	2	euploid	NA	UNK	Human	Human	Unknown	Texas, USA
941	SACE.YAY	YJM969	2	euploid	1. Wine/European (subclade 2)	Domesticated	Human	Human	Unknown	Italy
942	SACE.YAZ	YJM972	2	euploid	1. Wine/European (subclade 2)	Domesticated	Human	Human	Unknown	Italy
943	SACE.YBA	YJM975	2	euploid	1. Wine/European (subclade 2)	Domesticated	Human	Human	Vagina	Italy
944	SACE.YBB	YJM978	2	euploid	1. Wine/European (subclade 2)	Domesticated	Human	Human	Vagina	Italy
945	SACE.YBE	YJM987	2	euploid	1. Wine/European (subclade 2)	Domesticated	Human	Human	Unknown	Italy
946	SACE.YBF	YJM980	2	euploid	1. Wine/European (subclade 2)	Domesticated	Human	Human	Unknown	Italy
947	SACE.YBG	YJM993	2	euploid	1. Wine/European (subclade 2)	Domesticated	Human	Human	Unknown	Italy
948	SACE.YBH	YJM996	2	euploid	1. Wine/European (subclade 2)	Domesticated	Human	Human	Unknown	Italy
949	SACE.YBJ	YJM1190	2	euploid	M3. Mosaic region 3	UNK	Human	Human	Unknown	Michigan, USA
950	SACE.YBK	YJM1199	2	euploid	M3. Mosaic region 3	UNK	Human	Human	Unknown	Michigan, USA
951	SACE.YBL	YJM1202	2	euploid	M3. Mosaic region 3	UNK	Human	Human	Unknown	Michigan, USA
952	SACE.YBM	YJM1208	2	euploid	M3. Mosaic region 3	UNK	Human	Human	Unknown	Michigan, USA
953	SACE.YBN	YJM1242	2	euploid	1. Wine/European	Domesticated	UNK	Nature	Unknown	Illinois, USA
954	SACE.YBO	YJM1244	2	euploid	1. Wine/European	Domesticated	UNK	Nature	Unknown	Indonesia
955	SACE.YBP	YJM1248	2	euploid	13. African palm wine	Domesticated	UNK	Wine	Unknown	West Africa
956	SACE.YBQ	YJM1250	2	euploid	NA	UNK	Wild	Nature	Sugar cane	NA
957	SACE.YBR	YJM1252	2	euploid	2. Alpechin	UNK	Domesticated	NA	Alpechin (waste from olive oil production)	Spain
958	SACE.YBS	YJM1273	2	euploid	23. North American oak	Wild	Wild	Nature	Quercus sp.	Pennsylvania, USA
959	SACE.YBT	YJM1304	2	euploid	M3. Mosaic region 3	UNK	Human	Human	Unknown	Texas, USA
960	SACE.YBU	YJM1307	2	euploid	M3. Mosaic region 3	UNK	Human	Human	Unknown	Washington DC, USA
961	SACE.YBV	YJM1311	2	euploid	NA	UNK	Human	Human	Unknown	Michigan, USA
962	SACE.YBW	YJM1326	2	euploid	NA	UNK	Human	Human	Unknown	Minnesota, USA
963	SACE.YBX	YJM1332	2	euploid	1. Wine/European	Domesticated	Domesticated	Wine	Unknown	Italy
964	SACE.YBY	YJM1336	2	euploid	1. Wine/European	Domesticated	Domesticated	Wine	Unknown	Italy
965	SACE.YBZ	YJM1338	2	euploid	M3. Mosaic region 3	UNK	Wild	Nature	Sour fig	Maryland, USA
966	SACE.YCA	YJM1341	2	euploid	1. Wine/European	Domesticated	Domesticated	Wine	Unknown	South Africa
967	SACE.YCB	YJM1342	2	euploid	NA	UNK	Wild	Nature	Unknown	South Africa
968	SACE.YCC	YJM1355	2	euploid	M2. Mosaic region 2	UNK	Domesticated	NA	Molasses	Illinois, USA
969	SACE.YCD	YJM1356	2	aneu;+1*1;	1. Wine/European	Domesticated	Domesticated	Alcoholic beverages	Cider	NA
970	SACE.YCE	YJM1381	2	euploid	M3. Mosaic region 3	UNK	Domesticated	Alcoholic beverages	Rum fermentation	Trinidad
971	SACE.YCF	YJM1383	2	euploid	M2. Mosaic region 2	UNK	Wild	Nature	Coconut	Philippines
972	SACE.YCG	YJM1385	2	euploid	NA	UNK	Domesticated	NA	Sugar refinery	Maryland, USA
973	SACE.YCH	YJM1386	2	euploid	M3. Mosaic region 3	UNK	Wild	Nature	Sugar cane	Jamaica
974	SACE.YCI	YJM1387	2	euploid	M1. Mosaic region 1	UNK	Domesticated	Wine	Unknown	Japan
975	SACE.YCJ	YJM1388	2	aneu;+1*9;	26. Asian fermentation	UNK	UNK	Food	Fermented tapioca	Malaya
976	SACE.YCK	YJM1389	2	euploid	26. Asian fermentation	UNK	Domesticated	NA	Sewage	Thailand
977	SACE.YCL	YJM1399	2	euploid	NA	UNK	Wild	Nature	Wild cherry tree	NA
978	SACE.YCM	YJM1400	2	euploid	24. Asian islands	UNK	Wild	Nature	Guava	Philippines
979	SACE.YCN	YJM1401	2	euploid	NA	UNK	Wild	Nature	Papaya	Philippines
980	SACE.YCO	YJM1402	2	euploid	NA	UNK	Domesticated	Wine	Wine	NA
981	SACE.YCP	YJM1415	2	euploid	1. Wine/European	Domesticated	Domesticated	Wine	Wine	France
982	SACE.YCQ	YJM1417	2	euploid	1. Wine/European	Domesticated	Domesticated	Alcoholic beverages	Cider	NA
983	SACE.YCR	YJM1418	2	euploid	18. Far East Asia	Wild	Wild	Nature	Quercus sp.	Japan
984	SACE.YCS	YJM1419	2	euploid	M3. Mosaic region 3	UNK	UNK	NA	Bagasse	NA
985	SACE.YCT	YJM1433	2	euploid	M2. Mosaic region 2	UNK	UNK	Wine	Wine	France
986	SACE.YCU	YJM1434	2	euploid	23. North American oak	Wild	UNK	Nature	Oak	Pennsylvania, USA
987	SACE.YCV	YJM1439	2	aneu;+1*8;	13. African palm wine	Domesticated	UNK	Wine	Ginger beer	West Africa
988	SACE.YDB	YJM1463	2	euploid	NA	UNK	UNK	NA	White Tecc	Africa
989	SACE.YDC	YJM1477	2	euploid	1. Wine/European	Domesticated	UNK	Wine	Blatz beer	Ethiopia
990	SACE.YDD	YJM1478	2	euploid	7. Mosaic beer	Domesticated	UNK	Wine	Kefyr	Missouri, USA
991	SACE.YDE	YJM1479	2	euploid	24. Asian islands	UNK	UNK	Wine	Coconut tuba	Phillipines
992	SACE.YDF	YJM1526	2	euploid	1. Wine/European	Domesticated	Human	Human	Clinical (throat)	NA
993	SACE.YDH	YJM1549	2	aneu;+1*1;+1*6;+1*11;	M3. Mosaic region 3	UNK	UNK	Wine	Fermenting fruit juice	Netherlands
994	SACE.YDI	YJM1573	2	euploid	NA	UNK	UNK	Food	Fermented food	India
995	SACE.YDJ	YJM1574	2	aneu;+1*1;+1*6;	1. Wine/European	Domesticated	UNK	Wine	wine/European	NA
996	SACE.YDK	YJM1592	2	euploid	26. Asian fermentation	UNK	UNK	NA	Sewage	Thailand
997	SACE.YDM	YJM1078	2	euploid	2. Alpechin	UNK	Human	Human	Clinical	Portugal
998	SACE.YDN	YJM1083	2	euploid	M3. Mosaic region 3	UNK	Human	Human	Clinical	North Carolina, USA
999	SACE.YDO	YJM1129	2	euploid	1. Wine/European	Domesticated	UNK	Wine	Non-Clinical, segregant of NRRL Y-53 (=NRRL Y-567)	Ohio, USA
1000	XTRA.DCN	GUF54-A1	2	euploid	1. Wine/European	Domesticated"	NA	NA	voile	Jura, France, Europe
1001	XTRA.DCO	TA12-2	2	euploid	1. Wine/European	Domesticated"	NA	NA	voile	Hungary, Europe
1002	XTRA.DCP	K1-28-2B	2	euploid	1. Wine/European	Domesticated	NA	NA	wine	France, Europe
1003	XTRA.DCT	P3-D5	2	euploid	1. Wine/European	Domesticated"	NA	NA	voile	Jura, France, Europe
1004	XTRA.DCU	L1414	2	euploid	1. Wine/European	Domesticated	NA	NA	wine	Beaujolais, France, Europe
1005	XTRA.DCV	07-juil	2	aneu;+1*3;+1*12;	1. Wine/European	Domesticated"	NA	NA	voile	Spain, Europe
1006	XTRA.DCW	TS12-A7	2	aneu;+1*8;	1. Wine/European	Domesticated"	NA	NA	voile	Hungary, Europe
1007	XTRA.DCZ	F25	3	euploid	1. Wine/European	Domesticated"	NA	NA	voile	Cordoba, Spain, Europe
1008	XTRA.DDA	FS2D	2	euploid	1. Wine/European	Domesticated"	NA	NA	voile	Sardinia, Italy, Europe
1009	XTRA.DDB	F12-3B	2	euploid	M1. Mosaic region 1	NA	NA	NA	Wine + Med Oak	Cordoba, Spain, Europe
1010	XTRA.DGH	MC N 1500 3C	2	euploid	1. Wine/European	Domesticated	NA	NA	Grape (Vitis vinifera) isolate	Montpellier, France , Europe
1011	XTRA.DGR	MUCL42908	2	euploid	5. French dairy	NA	NA	NA	Cheese/Kefir	Moroco, Africa
1012	XTRA.DGT	VKMY373	2	euploid	5. French dairy	NA	NA	NA	Cheese	Russia
1013	XTRA.DGU	KS11	3	euploid	5. French dairy	Domesticated	NA	NA	Cheese/Kumiss	Kazakhstan, Asia
1014	XTRA.DGW	245	2	euploid	M2. Mosaic region 2	NA	NA	NA	Rum French Indies	French West Indies, North America
1015	XTRA.DGX	376	2	euploid	M2. Mosaic region 2	NA	NA	NA	Rum French Indies	French West Indies, North America
1016	XTRA.DGY	309	3	aneu;-1*1;	M3. Mosaic region 3	NA	NA	NA	Rum French Indies	French West Indies, North America
1017	XTRA.DHB	460	2	aneu;+1*1;	M3. Mosaic region 3	NA	NA	NA	Rum French Indies	French West Indies, North America
1018	XTRA.DHD	YQ5	2	euploid	M1. Mosaic region 1	NA	NA	NA	Wine+ unknown	Catania, Sicily, Italy, Europe
1019	XTRA.DHE	6464	2	euploid	8. Mixed origin	NA	NA	NA	bread	Japan (Lallemand), Asia
1020	XTRA.DHJ	ZP848	2	euploid	4. Mediterranean oak	Wild	NA	NA	MedOak	Alter do Ch_o, Portugal, Europe
1021	XTRA.DHK	ZP851	2	euploid	4. Mediterranean oak	Wild	NA	NA	MedOak	Alcornocales Natural Park, Andalusia, Spain, Europe
1022	XTRA.DHO	OakBdx21-1	2	euploid	M3. Mosaic region 3	NA	NA	NA	USOak	Bordeaux, Gironde, France, Europe
1023	XTRA.DHQ	VPDN_Fino	3	aneu;+1*2;+1*10;+1*12;	1. Wine/European	Domesticated"	NA	NA	voile	Spain, Europe

## Sheet: SI Table 2
SI Table 2: Growth of natural isolates during cultivation for proteomics.
Isolates were cultivated in SM medium in deep-well plates for the generation of proteomic samples. OD600 at harvest (OD_8h) is reported.
	Standardized_name	OD_8h
1	AAA	1.89
2	AAB	2.89
3	AAC	0.79
4	AAD	2.24
5	AAE	0
6	AAG	0.72
7	AAH	0.06
8	AAI	1.51
9	AAK	0.07
10	AAL	3.53
11	AAM	1.51
12	AAN	0.05
13	AAP	1.59
14	AAQ	1.79
15	AAR	3.56
16	AAS	3.27
17	AAT	1.9
18	AAV	4.29
19	ABA	4.08
20	ABB	2.88
21	ABC	2
22	ABD	1.01
23	ABE	0.02
24	ABF	1.45
25	ABG	0.02
26	ABH	2.4
27	ABI	2.86
28	ABK	0
29	ABL	1.44
30	ABM	0.03
31	ABP	1.09
32	ABQ	2.59
33	ABR	2.78
34	ABS	2.83
35	ABT	2.29
36	ABV	2.54
37	ACA	1.96
38	ACB	1.54
39	ACC	2.61
40	ACD	2.25
41	ACF	1.38
42	ACG	0.34
43	ACH	0.4
44	ACI	1.37
45	ACK	2.2
46	ACL	1.17
47	ACM	0.02
48	ACN	2.04
49	ACP	4.23
50	ACQ	0.05
51	ACR	0.41
52	ACS	2.31
53	ACT	2.33
54	ACV	2
55	ADA	1.92
56	ADB	2.11
57	ADC	1.68
58	ADD	2.06
59	ADE	1.15
60	ADF	2.87
61	ADG	1.87
62	ADH	3.48
63	ADI	3.5
64	ADK	2.09
65	ADL	1.72
66	ADM	0.01
67	ADN	1.76
68	ADP	0.02
69	ADQ	2.41
70	ADR	0.19
71	ADS	2.09
72	ADT	1.86
73	ADV	2.14
74	AEA	2.79
75	AEB	0.73
76	AEC	1.27
77	AEE	2.09
78	AEF	1.65
79	AEG	2.36
80	AEH	1.31
81	AEI	2.09
82	AEK	0.01
83	AEL	1.37
84	AEM	0.01
85	AEN	0.01
86	AEP	0.81
87	AEQ	2.26
88	AER	0.26
89	AES	0.18
90	AET	0.1
91	AEV	1
92	AFA	0.05
93	AFB	0.01
94	AFC	3.77
95	AFD	2.1
96	AFE	1.97
97	AFF	0.01
98	AFG	3.05
99	AFH	2.87
100	AFI	1.02
101	AFK	2.91
102	AFL	2.28
103	AFM	2.33
104	AFN	2.44
105	AFP	0.98
106	AFQ	2.99
107	AFR	1.62
108	AFS	0.02
109	AFT	1.3
110	AFV	0.02
111	AGA	1.87
112	AGB	0.01
113	AGC	0
114	AGE	2.38
115	AGF	2.11
116	AGG	0.01
117	AGH	3.11
118	AGI	2.69
119	AGK	0.02
120	AGL	1.07
121	AGM	0
122	AGN	3.2
123	AGP	2.05
124	AGR	4.39
125	AGS	1.19
126	AGT	1.99
127	AGV	2.55
128	AHA	4.74
129	AHB	2.9
130	AHC	0.01
131	AHD	2.33
132	AHE	3.4
133	AHF	1.98
134	AHG	1.64
135	AHH	0.01
136	AHI	0.03
137	AHK	1.66
138	AHL	0.03
139	AHM	1.18
140	AHN	2.74
141	AHP	0.22
142	AHQ	0.01
143	AHR	2.64
144	AHS	3.24
145	AHT	2.16
146	AHV	0.02
147	AIA	0.17
148	AIB	0.74
149	AIC	0.14
150	AID	1.81
151	AIE	1.76
152	AIF	2.33
153	AIG	0.01
154	AII	3.57
155	AIK	2.7
156	AIL	2.86
157	AIM	2.64
158	AIN	2.59
159	AIP	1.65
160	AIQ	2.43
161	AIR	0.03
162	AIT	1.4
163	AKB	2.65
164	AKC	3.65
165	AKD	3.12
166	AKE	2.02
167	AKG	2.9
168	AKH	2.21
169	AKI	0.02
170	AKL	2.37
171	AKM	3.07
172	AKN	2.64
173	AKP	2.41
174	AKQ	1.6
175	AKR	2.67
176	AKS	1.59
177	AKT	2.87
178	AKV	2.55
179	ALA	2.48
180	ALB	2.02
181	ALC	2.1
182	ALD	0.02
183	ALE	2.09
184	ALG	1.96
185	ALH	2.25
186	ALI	4.34
187	ALK	2.3
188	ALL	3.46
189	ALM	4.04
190	ALN	3.58
191	ALP	2.66
192	ALQ	2.19
193	ALR	0.76
194	ALS	2.25
195	ALT	1.57
196	ALV	2.87
197	AMA	1.12
198	AMB	0.01
199	AMC	2.58
200	AMD	3.29
201	AMF	2.12
202	AMG	2.13
203	AMH	2.08
204	AMI	2.18
205	AMK	2.51
206	AML	2.18
207	AMM	2.75
208	AMN	2.51
209	AMP	2.21
210	AMQ	2.51
211	AMR	1.97
212	ANA	1.8
213	ANC	3.06
214	AND	2.52
215	ANE	2.23
216	ANF	2.37
217	ANG	2.41
218	ANH	3.13
219	ANI	2.02
220	ANK	2.22
221	ANL	0
222	ANM	1.76
223	ANN	1.68
224	ANP	2.14
225	ANQ	4.34
226	ANR	2.67
227	ANS	1.69
228	ANT	2.56
229	ANV	2.73
230	APA	0.01
231	APC	2.67
232	APD	2.35
233	APE	2.41
234	APF	3.13
235	APG	3.62
236	APH	2.15
237	API	2.54
238	APK	2.77
239	APL	1.87
240	APM	2.1
241	APN	2.62
242	APP	0.32
243	APQ	2.02
244	APR	1.49
245	APS	1.18
246	APT	1.98
247	APV	0.62
248	AQA	3.08
249	AQB	1.48
250	AQC	0.54
251	AQD	1.57
252	AQE	0.39
253	AQG	3.28
254	AQH	2.58
255	AQI	2.28
256	AQM	1.63
257	AQN	1.85
258	AQP	0.07
259	AQQ	1.54
260	AQR	2.68
261	AQS	2.48
262	AQT	2.42
263	ARA	0.01
264	ARB	0.83
265	ARC	1.97
266	ARE	1.77
267	ARG	0.87
268	ARH	0.01
269	ARI	2.64
270	ARK	0.01
271	ARL	1.73
272	ARM	2.36
273	ARN	2.12
274	ARP	2.36
275	ARQ	1.35
276	ARR	0.3
277	ARS	2.1
278	ART	0.65
279	ARV	3.08
280	ASA	0.57
281	ASB	0.01
282	ASC	2.14
283	ASD	0.01
284	ASE	2.83
285	ASG	0.79
286	ASH	0.82
287	ASL	0
288	ASM	2.4
289	ASN	2.11
290	ASP	2.1
291	ASR	3.3
292	ASS	3.35
293	AST	3.53
294	ASV	2.37
295	ATA	2.83
296	ATB	2.42
297	ATC	2.07
298	ATD	3.04
299	ATE	2.57
300	ATH	1.71
301	ATM	2.4
302	ATN	2.48
303	ATP	2.22
304	ATQ	1.59
305	ATR	1.55
306	ATS	2.8
307	ATV	1.92
308	AVB	1.5
309	AVC	2.32
310	AVD	2.5
311	AVH	1.58
312	AVI	2.08
313	AVK	2.28
314	AVL	2.81
315	AVM	2.41
316	AVN	0.9
317	AVP	1.67
318	AVQ	0.5
319	AVR	1.24
320	AVS	1.16
321	AVT	0.28
322	AVV	1
323	BAA	0.01
324	BAB	0.01
325	BAC	0.02
326	BAD	1.4
327	BAE	2.42
328	BAF	4.27
329	BAG	1.57
330	BAH	1.89
331	BAI	1.96
332	BAL	1.14
333	BAM	0.37
334	BAN	2.08
335	BAP	3
336	BAQ	1.9
337	BAR	6.27
338	BAS	5.44
339	BAT	3.61
340	BAV	2.21
341	BBA	2.67
342	BBB	1.11
343	BBC	1.29
344	BBD	2.42
345	BBE	3.83
346	BBF	2.03
347	BBG	0.92
348	BBH	2.43
349	BBI	1.58
350	BBK	1.67
351	BBL	1.65
352	BBM	1.81
353	BBP	0
354	BBQ	2.33
355	BBR	1.96
356	BBS	1.99
357	BBT	2.43
358	BBV	2.29
359	BCA	2.25
360	BCB	0.89
361	BCC	1.31
362	BCD	0.46
363	BCE	1.25
364	BCF	0
365	BCG	0.47
366	BCH	1.06
367	BCI	0.44
368	BCK	0
369	BCL	0.3
370	BCM	0.02
371	BCN	1.53
372	BCP	1.84
373	BCQ	0.44
374	BCR	1.63
375	BCS	2.7
376	BCT	2.43
377	BCV	2.41
378	BDA	2.21
379	BDB	2.37
380	BDC	2.71
381	BDD	2.23
382	BDE	2.14
383	BDF	2.29
384	BDG	2.43
385	BDH	1.99
386	BDI	2.42
387	BDK	2.45
388	BDL	1.25
389	BDM	1.35
390	BDN	2.16
391	BDP	2.73
392	BDQ	3.06
393	BDR	0.83
394	BDS	1.19
395	BDT	0.2
396	BDV	2.74
397	BEA	0.49
398	BEB	2.69
399	BEC	0.33
400	BED	0.62
401	BEE	1.46
402	BEF	3
403	BEG	2.66
404	BEH	2.45
405	BEI	1.73
406	BEK	1.39
407	BEM	1.78
408	BEN	1.84
409	BEP	2.3
410	BEQ	2.65
411	BER	0
412	BES	2.8
413	BET	2.99
414	BEV	2.96
415	BFA	2.64
416	BFB	1.1
417	BFC	1.9
418	BFD	2.49
419	BFE	2.94
420	BFG	3.64
421	BFH	2.47
422	BFK	2.77
423	BFL	2.52
424	BFM	3.13
425	BFN	2.91
426	BFP	1.86
427	BFQ	0.55
428	BFR	1.22
429	BFS	0.41
430	BFT	1.96
431	BFV	2.3
432	BGA	1.3
433	BGB	2.38
434	BGC	1.03
435	BGD	0.01
436	BGE	0.01
437	BGF	0.02
438	BGG	0.01
439	BGH	0.01
440	BGI	0.14
441	BGK	2.43
442	BGL	0.78
443	BGM	0.35
444	BGN	2.16
445	BGP	0.82
446	BGQ	2.14
447	BGR	0.01
448	BGS	1.81
449	BGT	2.83
450	BGV	2.07
451	BHA	1.76
452	BHB	2.19
453	BHC	1.82
454	BHD	0.11
455	BHE	2
456	BHF	2.22
457	BHG	2.34
458	BHH	2.06
459	BHI	2.33
460	BHK	2.63
461	BHL	0.08
462	BHM	2.6
463	BHN	2.55
464	BHP	2.29
465	BHQ	2.25
466	BHR	2.21
467	BHS	2.34
468	BHT	0
469	BHV	3.67
470	BIA	0
471	BIB	2.14
472	BIC	2.9
473	BID	3.2
474	BIE	2.53
475	BIF	1.78
476	BIG	2.12
477	BIH	0.44
478	BII	2.04
479	BIK	2.27
480	BIL	2.36
481	BIM	2.66
482	BIN	1.49
483	BIP	1.56
484	BIQ	2.32
485	BIR	2.07
486	BIS	2.35
487	BIT	2.28
488	BKA	2.39
489	BKC	0.4
490	BKD	2.98
491	BKE	1.18
492	BKF	2.49
493	BKG	0.25
494	BKH	2.05
495	BKI	2.75
496	BKK	2.15
497	BKL	2.26
498	BKM	2.31
499	BKN	1.13
500	BKP	2.32
501	BKQ	2.78
502	BKR	2.22
503	BKS	3.12
504	BKT	2.58
505	BLA	2.39
506	BLB	1.37
507	BLC	3.5
508	BLD	1.8
509	BLE	1.99
510	BLF	2.15
511	BLG	3.45
512	BLH	0.02
513	BLI	3.04
514	BLK	2.01
515	BLL	2.15
516	BLM	2.48
517	BLN	3.44
518	BLP	2.17
519	BLQ	0
520	BLR	2.44
521	BLS	0.26
522	BLT	0.01
523	BLV	0
524	BMA	2.36
525	BMB	1.96
526	BMC	2.19
527	BMD	2.56
528	BME	0.01
529	BMF	0.01
530	BMG	2.4
531	BMH	2.02
532	BMI	0.01
533	BMK	0.03
534	BML	2.76
535	BMM	3.02
536	BMN	2.09
537	BMQ	3.23
538	BMR	0.42
539	BMV	0.6
540	BNA	0.33
541	BNB	0.17
542	BNC	0.38
543	BND	1.44
544	BNE	2.29
545	BNF	0.01
546	BNG	1.78
547	BNH	4.27
548	BNI	2.55
549	BNK	1.44
550	BNL	2.43
551	BNM	1.61
552	BNN	2.85
553	BNP	2.44
554	BNQ	2.03
555	BNR	2.22
556	BNT	1.88
557	BNV	2.15
558	BPA	3.04
559	BPB	2.03
560	BPC	1.9
561	BPF	3.18
562	BPG	1.89
563	BPH	2.22
564	BPI	2.13
565	BPK	2.28
566	BPL	0.54
567	BPM	2.11
568	BPN	2.41
569	BPP	1.59
570	BPQ	3.25
571	BPR	1.52
572	BPT	2.78
573	BPV	2.26
574	BQA	2.87
575	BQB	1.89
576	BQC	1.34
577	BQE	1.97
578	BQG	2.16
579	BQH	1.21
580	BQI	1.83
581	BQM	2.35
582	BQN	1.79
583	BQP	1.57
584	BQQ	2.65
585	BQR	2.42
586	BQS	2.58
587	BQT	2.15
588	BRA	2.77
589	BRB	2.28
590	BRC	2.92
591	BRD	2.95
592	BRE	1.27
593	BRF	2.44
594	BRG	1.98
595	BRH	2.62
596	BRK	1.81
597	BRL	0.01
598	BRM	2.04
599	BRP	2.3
600	BRQ	0.1
601	BRV	2.76
602	BSA	1.84
603	BSB	2.59
604	BSC	3.31
605	BSD	2.49
606	BSE	4.09
607	BSG	2.41
608	BSI	0.78
609	BSK	2.44
610	BSL	2.46
611	BSM	2.32
612	BSN	2.07
613	BSP	1.66
614	BSR	2.1
615	BSS	2.85
616	BST	3.06
617	BTA	1.42
618	BTB	1.1
619	BTC	2.91
620	BTD	3.53
621	BTE	3.2
622	BTF	3.44
623	BTG	2.56
624	BTH	1.8
625	BTI	2.4
626	BTL	1.63
627	BTN	2.36
628	BTP	2.33
629	BTR	2.17
630	BTS	3.23
631	BTT	1.66
632	BTV	2.55
633	BVA	1.29
634	BVB	1.6
635	BVC	4
636	BVD	2.71
637	BVE	2.24
638	BVF	1.92
639	BVG	2.09
640	BVH	3.49
641	BVK	2.39
642	BVM	2.74
643	BVT	0.69
644	BVV	0.43
645	CAA	0.45
646	CAB	0.07
647	CAC	0.6
648	CAD	0.47
649	CAE	1.68
650	CAF	1.42
651	CAH	1.5
652	CAI	2.04
653	CAK	2.41
654	CAL	2.17
655	CAM	2.94
656	CAN	1.95
657	CAP	2.35
658	CAQ	2.36
659	CAR	1.51
660	CAS	1.31
661	CAT	0.75
662	CAV	0.65
663	CBA	2.15
664	CBB	0.98
665	CBC	0.68
666	CBD	1.29
667	CBE	0.21
668	CBF	3.67
669	CBG	2.46
670	CBH	1.63
671	CBI	0.01
672	CBK	0.02
673	CBL	2.04
674	CBM	0.01
675	CBN	3.2
676	CBR	2.65
677	CCC	1.61
678	CCD	2.08
679	CCE	3.11
680	CCF	2.79
681	CCG	1.78
682	CCH	2.09
683	CCI	0.05
684	CCL	1.67
685	CCM	3.53
686	CCN	2.53
687	CCP	1.66
688	CCQ	2.68
689	CCR	2.86
690	CCS	1.71
691	CCT	1.82
692	CCV	3.86
693	CDA	1.41
694	CDB	2.17
695	CDC	2.38
696	CDD	2.48
697	CDE	2.38
698	CDF	0.01
699	CDG	2.75
700	CDH	3.25
701	CDI	2.76
702	CDK	1.77
703	CDL	1.5
704	CDM	3.31
705	CDN	3.02
706	CDP	2.02
707	CDQ	2.38
708	CDR	2.82
709	CDS	1.78
710	CDT	2.42
711	CDV	3.39
712	CEA	2.34
713	CEB	2.61
714	CEC	2.85
715	CED	2.21
716	CEE	0.17
717	CEF	3.19
718	CEG	3.11
719	CEH	2.62
720	CEI	1.82
721	CEK	2.72
722	CEL	3.02
723	CEM	1.74
724	CEN	1.06
725	CEN.PK	1.78
726	CEP	3.43
727	CEQ	2.09
728	CER	0.03
729	CES	1.02
730	CET	1.18
731	CEV	1.48
732	CFA	2.01
733	CFB	1.56
734	CFC	2.08
735	CFD	0.86
736	CFE	2.18
737	CFF	2.36
738	CFG	2.8
739	CFH	0.01
740	CFI	0.01
741	CFM	0.03
742	CFN	2.65
743	CFP	2.92
744	CFQ	1.1
745	CFR	3.1
746	CFS	2.88
747	CFT	1.99
748	CFV	2.85
749	CGB	2.17
750	CGC	1.14
751	CGD	1.87
752	CGE	1.29
753	CGG	0.01
754	CGH	2.74
755	CGI	2.34
756	CGK	1.99
757	CGL	2.15
758	CGN	2.55
759	CGP	0.02
760	CGQ	2.54
761	CGR	3.06
762	CGS	2.64
763	CGT	2.6
764	CGV	0
765	CHA	2.82
766	CHB	2.24
767	CHC	2.85
768	CHD	2.21
769	CHE	2.14
770	CHF	1.75
771	CHG	3.14
772	CHH	1.13
773	CHI	4.48
774	CHK	1.52
775	CHL	0.38
776	CHM	2.8
777	CHR	2.99
778	CHS	2.05
779	CHT	2.94
780	CHV	1.91
781	CIA	0.53
782	CIB	1.01
783	CIC	4
784	CID	2.27
785	CIE	1.57
786	CIF	0.01
787	CIG	2.13
788	CIH	0
789	CII	2.44
790	CIK	3
791	CIL	2.46
792	CIM	2.33
793	CIN	0.01
794	CIP	1.58
795	CIQ	0.01
796	CIR	2.36
797	CIS	2.35
798	CIT	0.9
799	CIV	2.09
800	CKA	3.71
801	CKB	2.23
802	CKC	0.01
803	CKD	2.02
804	CKE	0
805	CKF	1.91
806	CKG	2.18
807	CKH	2.07
808	CKI	2.04
809	CKK	0
810	CKL	2.41
811	CKM	2.33
812	CKN	2.67
813	CKP	2.18
814	CKQ	1.81
815	CKR	2.72
816	CKS	2.49
817	CKT	0
818	CKV	0.01
819	CLA	0
820	CLB	2.21
821	CLC	0
822	CLD	2.65
823	CLG	2.44
824	CLH	0
825	CLI	2.87
826	CLK	3.19
827	CLL	0.98
828	CLM	2.78
829	CLN	2.32
830	CLP	0
831	CLQ	0.03
832	CLR	1.76
833	CLS	0.98
834	CLT	2.13
835	CLV	0
836	CMB	0
837	CMC	2.35
838	CMD	2.62
839	CME	2.88
840	CMF	2.85
841	CMG	1.94
842	CMH	0
843	CMI	2.95
844	CMK	3.12
845	CML	1.81
846	CMM	2.92
847	CMN	2.43
848	CMP	1.34
849	CMQ	1.57
850	CMS	1.04
851	CMT	3.72
852	CNB	2.29
853	CNC	3.72
854	CNE	2.53
855	CNF	2.85
856	CNG	0.02
857	CNH	2.58
858	CNI	3.07
859	CNK	1.78
860	CNL	1.68
861	CNM	1.47
862	CNN	1.75
863	CNP	0.01
864	CNQ	1.73
865	CNR	1.66
866	CNS	2.78
867	CNT	0.01
868	CNV	2.58
869	CPA	2.16
870	CPB	2.25
871	CPC	2.86
872	CPD	5.39
873	CPE	1.68
874	CPF	1.4
875	CPG	1.93
876	CPI	2.08
877	CPK	3.42
878	CPL	2.49
879	CPM	1.57
880	CPN	2.3
881	CPQ	1.93
882	CPR	1.19
883	CPS	0.11
884	CPT	1.19
885	CQA	1.45
886	CQB	0.79
887	CQC	1.86
888	CQD	1.94
889	CQE	2.83
890	CQF	0
891	CQG	3.15
892	CQH	2.12
893	CQI	3.47
894	CQK	3.44
895	CQL	3.19
896	CQM	2.65
897	CQN	3.05
898	CQP	2.74
899	CQQ	3.1
900	CQR	2.83
901	CQS	1.62
902	CQT	2.4
903	CQV	2.61
904	CRA	2.15
905	CRB	2.68
906	CRC	1.87
907	CRD	1.9
908	CRE	2.36
909	CRG	3.44
910	CRH	1.74
911	CRI	2.19
912	CRK	2.31
913	CRL	1
914	Reference	1.44
915	SACE_GAL	1.74
916	SACE_GAP	0
917	SACE_GAS	0.02
918	SACE_GAT	0.01
919	SACE_GAV	1.31
920	SACE_MAA	0.01
921	SACE_MAB	0.01
922	SACE_MAL	0
923	SACE_YAA	4.41
924	SACE_YAB	3.75
925	SACE_YAC	2.17
926	SACE_YAD	3.18
927	SACE_YAE	0.03
928	SACE_YAF	0.02
929	SACE_YAG	2.33
930	SACE_YAK	2.8
931	SACE_YAM	0.18
932	SACE_YAN	2.46
933	SACE_YAP	2.1
934	SACE_YAQ	2.35
935	SACE_YAR	2.62
936	SACE_YAT	2.76
937	SACE_YAU	2.91
938	SACE_YAV	3.1
939	SACE_YAW	1.52
940	SACE_YAX	2.66
941	SACE_YAY	1.38
942	SACE_YAZ	0.01
943	SACE_YBA	2.03
944	SACE_YBB	2.24
945	SACE_YBE	1.86
946	SACE_YBF	2.25
947	SACE_YBG	3.02
948	SACE_YBH	2.42
949	SACE_YBJ	3.49
950	SACE_YBK	0.52
951	SACE_YBL	4.06
952	SACE_YBM	1.99
953	SACE_YBN	2.54
954	SACE_YBO	2.1
955	SACE_YBP	2.08
956	SACE_YBQ	1.98
957	SACE_YBR	1.36
958	SACE_YBS	2.39
959	SACE_YBT	2.09
960	SACE_YBU	3.49
961	SACE_YBV	2.5
962	SACE_YBW	3.03
963	SACE_YBX	3.01
964	SACE_YBY	2.38
965	SACE_YBZ	2.42
966	SACE_YCA	2.98
967	SACE_YCB	2.05
968	SACE_YCC	0.68
969	SACE_YCD	2.93
970	SACE_YCE	1.81
971	SACE_YCF	1.3
972	SACE_YCG	3.3
973	SACE_YCH	2.07
974	SACE_YCI	0
975	SACE_YCJ	0.36
976	SACE_YCK	0.93
977	SACE_YCL	1.98
978	SACE_YCM	2.01
979	SACE_YCN	2.55
980	SACE_YCO	1.73
981	SACE_YCP	1.02
982	SACE_YCQ	1.7
983	SACE_YCR	1.45
984	SACE_YCS	1.65
985	SACE_YCT	0.05
986	SACE_YCU	2.94
987	SACE_YCV	1.57
988	SACE_YDB	1.89
989	SACE_YDC	2.77
990	SACE_YDD	1.8
991	SACE_YDE	2.04
992	SACE_YDF	0.91
993	SACE_YDH	2.43
994	SACE_YDI	2.47
995	SACE_YDJ	2.08
996	SACE_YDK	2.62
997	SACE_YDM	1.95
998	SACE_YDN	2.69
999	SACE_YDO	2.36
1000	XTRA_DCN	1.28
1001	XTRA_DCO	2.49
1002	XTRA_DCP	1.92
1003	XTRA_DCT	0.69
1004	XTRA_DCU	2.78
1005	XTRA_DCV	0.14
1006	XTRA_DCW	0.42
1007	XTRA_DCZ	1.07
1008	XTRA_DDA	0.2
1009	XTRA_DDB	0.02
1010	XTRA_DGH	2.66
1011	XTRA_DGR	2.02
1012	XTRA_DGT	2.39
1013	XTRA_DGU	2.36
1014	XTRA_DGW	2.51
1015	XTRA_DGX	1.68
1016	XTRA_DGY	1.31
1017	XTRA_DHB	1.43
1018	XTRA_DHD	2.21
1019	XTRA_DHE	2.91
1020	XTRA_DHJ	1.69
1021	XTRA_DHK	1.48
1022	XTRA_DHO	0.03
1023	XTRA_DHQ	0.03

## Sheet: SI Table 3
SI Table 3: Proteomes of 796 yeast isolates (non-imputed).
Protein	AAA	AAB	AAD	AAI	AAL	AAM	AAP	AAQ	AAR	AAS	AAT	AAV	ABB	ABC	ABD	ABF	ABH	ABI	ABL	ABP	ABQ	ABR	ABS	ABT	ABV	ACA	ACB	ACC	ACD	ACK	ACN	ACP	ACS	ACT	ACV	ADA	ADB	ADC	ADD	ADE	ADF	ADG	ADH	ADI	ADK	ADL	ADN	ADQ	ADS
YAL003W	7312.39	13824.4	8698.87	6186.81	7377.55	12260.4	9542.93	10735.4	9536.75	8930.77	20979.3	12989.1	12755.6	8401.08	7865.96	10024.4	9718	8991.67	11530.3	11717.7	10372.1	9387.35	10620.8	7095.22	9502.43	7280.55	8815.47	8938.29	8797.62	12717.7	11782.9	9226.85	7879.03	19692.8	17188.8	11452.2	5441.11	10203.5	8642.73	11655	10580	7585.63	10835.2	8744.74	8369.53	11154.6	9008.65	11974.9	6722.47
YAL005C	2511.75	2417.61	5555.67	2342.74	1966.49	4088.33	2876.13	1390.79	2971.68	3158.18	6882.21	2974.44	3772.21	6410.84	2566.13	2296.91	2293.03	7450.01	5080.85	1295.89	825.025	1931.68	2480.96	4496.79	2697.01	7364.84	5764.56	2524.04	3203.5	4713.54	2469.65	1766.89	3780.93	3300.82	5790.12	2385.74	2958.09	3059.76	3987.19	2835.32	3319.87	1279.73	7961.95	2827.75	2099.01	6406.8	1430.28	512.302	2325.5
YAL007C	214.635	NA	159.146	192.65	265.669	114.745	204.559	NA	203.055	134.757	340.74	90.1861	193.605	149.644	167.182	89.8033	208.908	210.291	80.3522	93.32	205.161	155.094	199.597	201.799	NA	120.055	139.081	252.312	158.976	225.09	145.657	197.258	201.706	258.059	282.363	NA	164.28	141.671	212.697	152.17	197.687	181.386	170.154	204.512	234.968	NA	171.443	194.011	207.778
YAL012W	1820.18	2995.07	2351.63	2033.97	2170.33	2467.37	2029.69	4125.67	2734.64	2806.93	3534.28	3822.11	1633.92	1322.67	2368.72	2787.4	2572.21	2151.81	2850.24	2733.72	2310.24	3100.77	2153.19	2362.63	2451.38	2129.57	2127.1	1707.45	2347.3	2373.83	2820.19	2786.67	1827.19	4853.08	4105.57	2451.22	2389.08	2211.09	2122.67	2234.72	2103.14	2626.04	2212.09	2565.86	2185.12	2553.65	3517.07	3167.04	1827.37
YAL016W	243.299	135.149	166.114	159.287	223.293	62.2217	193.918	131.482	177.487	115.023	182.303	57.7734	127.254	129.345	76.2692	86.6466	141.169	114.912	132.842	128.268	120.902	131.908	144.954	189.774	302.555	161.559	147.757	137.468	208.941	152.235	97.7368	124.352	125.652	244.396	393.687	98.32	197.155	118.448	185.169	116.891	133.697	146.279	194.135	121.601	184.695	239.256	145.371	134.231	181.98
YAL021C	71.9341	NA	74.8923	75.1175	NA	NA	43.403	79.5272	85.2309	51.4584	119.125	NA	101.83	108.563	NA	NA	41.5498	71.1172	27.5441	65.4487	69.2381	64.9679	62.3824	85.6297	NA	55.8374	47.1032	75.7171	59.6187	60.9014	NA	74.9952	54.4346	87.912	89.8078	35.8004	77.2685	34.0215	73.3012	43.703	62.5415	52.7289	89.8789	77.8861	67.7601	109.791	61.067	52.2688	69.2381
YAL023C	537.324	369.175	409.599	423.972	601.161	286.726	552	312.264	382.916	320.521	856.592	385.573	434.8	423.011	447.07	344.396	484.795	656.683	298.274	375.223	414.42	409.908	432.64	564.467	732.258	376.529	410.925	426.424	451.459	474.001	529.382	489.305	466.669	973.872	1037.58	443.356	529.903	385.746	487.612	404.805	493.077	430.989	513.655	449.65	476.525	975.174	417.294	457.168	532.875
YAL035W	106.572	57.7509	91.5942	69.7475	81.0603	77.3459	94.4787	52.5944	70.9791	116.676	160.321	93.4187	92.5358	125.873	90.9294	89.9821	82.0544	100.789	90.3996	94.3618	86.9208	82.3859	50.5777	95.7463	104.772	100.157	86.5227	94.1524	96.0506	90.3319	97.5429	84.9614	91.2609	163.729	139.524	84.738	83.8734	106.758	80.3594	111.327	86.2131	105.467	99.3462	74.8146	86.4695	121.745	95.546	93.1832	92.9661
YAL038W	34707.6	32704.8	31557	28970.7	35759.9	43829.1	31884	33030.2	26516.7	35038.1	59997.5	36211.3	28260.7	35332.6	40592.1	37587.5	34130.3	36453.7	41020.6	35112.1	35312.5	29281.8	37115.9	37344.9	40758.4	39722.2	41970.8	27389.6	37006.2	35155.3	42817.5	31584.7	31055.1	66951.1	61733.2	40434.6	28459.4	33113	27039.3	27061	34284.7	42432.6	39198.1	37831	39151.4	42526.4	35654.4	36176.2	36668.9
YAL042W	53.3632	18.4819	53.851	39.1258	57.9704	41.5834	43.8959	31.1664	31.8192	29.9544	38.6598	26.1334	36.4889	30.8656	NA	NA	60.5636	30.5279	29.7879	41.7655	48.0593	52.7935	43.7413	32.8873	72.8704	26.0348	33.8454	33.8127	36.9558	48.7021	34.3714	40.7959	39.9998	83.5785	70.2669	28.5736	41.0081	29.168	30.0869	30.9886	37.4958	34.02	34.1604	49.7045	46.1254	59.2178	40.678	54.7354	41.0412
YAL044C	255.113	201.195	317.216	372.944	346.798	330.462	371.418	340.815	229.984	253.239	578.188	337.898	349.325	468.847	230.99	351.72	315.124	269.732	310.718	304.202	339.911	394.352	335.724	339.104	344.813	389.372	397.925	308.608	306.896	347.304	311.32	282.034	280.967	720.293	521.928	373.54	306.287	229.653	355.477	327.906	254.359	238.04	266.932	327.298	329.608	541.246	471.003	385.004	291.57
YAL046C	53.0822	71.1457	75.9227	56.7867	49.1491	122.5	47.5224	NA	33.3098	61.6875	121.548	96.1314	56.3629	69.7329	64.532	91.0403	64.6747	62.3321	121.842	104.407	42.1494	47.5703	63.9882	NA	47.0054	55.1926	57.2753	50.5494	85.5739	61.7666	NA	63.6467	63.239	95.9477	123.503	84.351	55.5204	71.9863	69.4795	84.5413	60.5509	39.038	86.4394	65.7857	47.1446	83.3926	73.5504	74.0542	NA
YAL049C	798.639	381.176	503.614	859.162	799.828	222.728	774.047	369.065	1021.06	1388.1	1028.05	1308.13	593.084	365.15	1050.36	411.869	430.487	514.236	453.897	731.671	665.193	902.899	1247.03	1293.88	785.2	1175.38	913.804	513.319	555.265	756.41	949.035	776.337	1220.17	1389.28	2908.41	441.131	686.231	806.067	986.25	516.719	387.357	450.751	542.438	1025.62	379.983	605.843	425.906	315.056	867.712
YAL060W	458.41	173.653	135.773	451.192	313.741	352.12	303.34	428.391	390.083	73.9875	444.225	187.885	141.086	111.359	317.32	98.9295	292.294	189.45	257.672	327.412	174.738	412.715	442.891	447.522	289.552	210.053	193.191	166.006	277.269	177.219	219.53	313.168	439.157	1172.38	1124.93	257.759	410.152	199.016	409.24	186.556	206.047	265.427	165.451	456.329	132.407	511.491	189.458	156.132	297.438
YAR002C-A	277.776	236.507	256.193	269.161	389.024	261.199	330.254	256.968	252.158	221.249	352.926	267.134	329.924	332.214	228.986	241.506	282.275	312.703	213.327	249.622	356.166	263.056	297.223	311.307	401.441	232.434	225.497	276.672	268.218	267.454	322.038	287.778	268.079	396.553	383.209	328.46	339.18	195.989	293.739	280.855	280.229	229.082	283.751	300.753	322.5	482.486	339.684	314.214	319.254
YAR002W	88.391	NA	53.0175	85.23	82.1081	70.2007	93.8964	NA	51.6003	102.328	69.6059	61.7735	64.0514	76.5134	99.7342	78.8458	121.017	96.0146	65.3788	71.0131	NA	79.3346	66.2528	96.866	NA	76.8791	85.9589	NA	61.0832	65.702	94.1124	55.1352	76.7508	122.744	85.4147	56.7065	110.938	120.295	83.6071	66.6798	74.4357	59.9296	54.3813	86.4659	94.0307	146.423	82.2431	73.4491	116.985
YAR007C	319.985	247.262	389.38	410.28	372.186	361.279	393.316	363.222	398.304	325.364	607.75	375.383	370.276	435.001	404.055	392.862	331.541	524.375	459.668	354.862	267.757	322.682	371.441	428.422	432.418	402.315	392.987	353.112	363.189	370.637	405.158	370.658	321.948	685.357	652.073	354.699	423.423	418.044	388.891	403.152	252.479	284.458	361.996	362.111	295.07	497.131	326.822	314.909	345.438
YAR015W	778.245	882.706	795.055	1198.97	797.418	1994.1	1250.64	1673.89	1150	707.168	1693.45	890.658	804.557	1156.79	638.59	768.105	1120.06	903.144	1033.44	1116.27	884.944	1460.28	996.937	1130.11	1239.6	981.759	978.012	785.693	784.686	858.597	731.833	819.418	872.044	1838.79	1375.77	993.676	714.481	1611.25	768.129	824.649	760.441	806.359	725.828	1071.06	559.141	1396.73	1052.75	980.135	972.712
YBL007C	331.294	225.347	360.064	354.653	304.819	319.352	299.882	382.608	390.311	268.171	365.309	329.974	365.567	350.185	275.437	259.223	333.13	351.693	384.678	282.457	232.344	354.711	292.972	365.179	296.28	330.756	348.34	339.552	272.35	318.869	358.074	259.479	304.803	334.307	324.16	286.828	308.441	290.203	327.081	328.229	326.148	275.172	388.564	307.423	289.65	361.24	516.893	248.675	285.085
YBL015W	117.255	172.79	174.31	156.312	114.002	32.0953	78.1225	88.1308	99.4586	205.982	131.17	71.2086	85.0976	186.794	94.6347	128.568	258.506	86.3261	112.165	117.852	140.716	100.202	197.354	118.067	103.102	203.145	148.804	164.009	293.333	121.08	NA	256.797	298.595	59.1075	95.3555	165.842	198.195	208.026	117.124	255.997	375.637	195.116	149.948	145.389	343.269	71.313	261.922	87.3451	162.88
YBL017C	66.5682	66.113	43.3887	29.3293	84.342	22.8704	45.4201	37.0683	29.5852	NA	NA	17.8092	NA	59.9253	37.3082	19.6429	47.2916	37.4041	NA	66.5527	46.0186	31.0089	58.6806	40.0912	83.5252	27.6984	51.9983	NA	28.1613	37.8373	42.7063	36.7262	NA	62.5598	16.0181	40.25	44.4047	63.4757	NA	37.7933	45.4365	27.8753	76.0969	46.8261	52.5281	36.8372	118.303	64.0573	59.182
YBL022C	236.431	144.108	227.203	197.029	183.346	259.89	189.471	170.291	160.603	221.499	184.331	186.691	193.466	222.7	151.398	175.032	209.381	140.007	303.012	236.331	197.918	168.832	160.082	184.307	228.868	141.186	213.521	220.196	198.719	192.115	164.492	200.646	203.546	187.168	182.107	208.834	228.598	243.131	204.861	215.702	206.162	166.545	184.844	179.771	184.544	185.978	537.278	160.591	224.056
YBL024W	279.305	304.057	266.894	262.392	272.156	269.619	333.353	277.865	270.785	274.506	269.654	288.41	253.199	293.348	311.798	252.644	273.036	285.942	218.74	327.071	330.124	262.24	304.662	285.336	316.758	362.75	282.452	226.77	320.862	281.711	241.407	315.344	266.701	297.781	260.968	242.235	287.858	272.517	256.605	306.118	283.845	279.427	294.38	254.73	291.033	284.465	573.055	290.872	313.43
YBL026W	166.099	255.18	222.405	210.554	183.68	204.892	215.996	219.154	191.764	162.974	209.253	212.609	204.468	130.406	189.48	196.107	185.713	139.659	228.01	214.993	122.972	261.511	162.066	176.723	203.892	206.178	171.863	180.815	178.099	212.719	211.058	153.882	215.044	176.593	172.708	197.478	156.46	161.33	197.413	202.02	139.812	178.175	167.706	198.113	149.591	173.836	315.844	173.674	175.903
YBL029C-A	70.1259	NA	38.2003	50.6178	88.5954	39.9437	57.3732	82.2361	79.8122	56.0537	36.2364	50.3277	61.3852	75.7326	NA	34.0103	52.9634	65.0192	64.5498	NA	NA	30.1075	40.3567	63.2285	68.01	50.164	44.8515	47.4766	55.044	31.0111	NA	15.2243	NA	68.4828	78.0731	36.0482	47.1492	66.4889	68.6544	80.2392	36.3614	19.313	70.9638	45.054	61.5291	86.3955	50.3874	NA	47.7593
YBL030C	4429.06	2689.07	3523.76	2882.15	3619.26	740.713	1825.74	1541.2	2333.03	2615.85	1688.32	1615.84	1951.77	2061.43	1424.81	1326.1	3610.39	1541.83	817.258	2909.59	2519.11	1732.29	3008.78	3587.64	3502.8	2327.45	1875.81	3077.61	3131.89	2842.57	1237.85	2024.63	2735.24	2165.42	3024.02	1974.15	3694.37	2209.98	3207.61	4157.68	3720.58	2214.6	3231.68	2500.25	4454.71	2392.64	8786.2	1342.3	4117.75
YBL035C	37.7151	30.9587	46.367	18.4314	37.9775	17.8198	36.3694	NA	NA	25.1394	35.8724	25.7402	NA	41.5379	59.8292	NA	15.0728	NA	27.3598	49.002	30.8864	32.9791	29.5931	49.9339	28.8635	44.4722	63.1164	NA	38.9779	53.9894	52.7102	35.1933	26.419	39.3032	31.0425	31.8262	93.88	56.6261	12.8409	24.8992	33.9452	NA	40.0943	37.4167	52.6569	49.5254	56.559	33.1008	30.6786
YBL036C	236.804	398.34	132.059	301.023	209.912	388.803	178.663	353.398	307.703	350.137	221.549	358.363	354.043	265.242	264.927	193.876	224.121	275.06	270.64	266.41	243.606	263.751	217.708	287.204	203.405	260.391	218.849	301.016	272.551	241.191	391.742	354.454	272.613	198.033	327.475	372.247	219.861	339.393	305.717	210.721	471.014	193.733	284.582	316.677	250.833	257.502	323.34	312.021	223.648
YBL039C	295.577	473.227	288.538	260.769	300.4	465.079	342.333	376.276	300.022	324.645	270.829	362.845	322.199	352.319	373.598	361.349	306.085	274.271	302.374	380.682	373.66	280.246	289.747	249.773	244.415	320.51	312.956	295.672	354.381	273.42	326.74	425.818	285.496	343.229	239.786	325.026	281.778	284.274	268.051	378.572	320.902	375.245	265.371	266.759	317.123	351.548	565.15	370.19	294.717
YBL041W	301.07	438.785	373.274	374.653	353.084	427.618	419.231	441.056	412.788	413.177	403.888	535.229	384.505	309.063	354.741	346.521	377.143	334.879	370.23	370.246	331.68	465.295	378.623	352.686	407.887	375.204	324.4	309.998	332.784	409.576	348.031	406.414	414.518	460.281	440.662	471.423	310.91	316.518	397.218	380.795	345.734	320.793	250.158	392.971	307.697	387.266	496.242	347.792	360.652
YBL045C	846.054	887.199	1145.84	829.599	656.487	521.562	372.366	320.052	462.699	1059.92	743.513	925.744	692.346	1920.01	874.799	1458.88	911.82	1000.01	977.598	1098.6	842.109	498.48	715.893	708.385	602.379	1032.93	952.012	1000.56	1249.49	641.684	553.638	553.679	645.053	573.515	689.44	703.538	967.449	1312.76	730.848	1777.13	972.319	708.282	822.726	648.907	1316	544.442	2248.25	509.539	792.934
YBL047C	328.224	286.524	334.21	421.773	329.854	327.555	312.644	445.447	412.52	444.589	459.992	413.548	479.284	347.279	355.45	334.354	405.299	411.652	435.949	318.517	351.019	388.876	448.336	507.172	351.715	410.833	388.165	445.789	399.81	469.683	377.955	300.613	433.632	409.899	530.216	383.657	441.339	355.937	425.833	411.762	356.398	344.561	485.303	390.134	326.54	370.936	666.116	294.066	341.698
YBL050W	209.349	236.105	277.775	242.854	243.767	389.805	213.816	332.744	263.261	266.624	286.349	349.448	235.546	319.324	253.372	278.744	243.385	270.716	313.337	237.383	265.599	311.993	231.477	255.261	215.374	248.214	271.297	229.488	248.655	262.658	262.68	260.425	279.251	236.941	257.514	241.407	232.507	281.364	262.08	270.535	266.385	214.745	221.495	272.508	180.384	259.452	395.121	269.835	229.22
YBL051C	125.258	74.1091	159.519	179.465	109.506	188.889	139.976	126.977	NA	158.805	155.651	102.132	129.797	102.337	170.327	144.592	118.784	172.863	NA	116.07	99.5489	168.99	157.567	225.451	89.952	173.601	152.576	161.441	137.378	136.242	173.095	112.171	126.782	135.41	169.321	88.6219	127.309	124.1	112.916	123.266	149.594	136.281	159.17	156.378	NA	123.801	198.838	92.1303	137.71
YBL056W	87.7358	64.6239	92.3222	100.556	103.438	78.5114	92.1867	122.059	90.9221	68.1888	86.1611	101.952	67.1068	121.623	125.275	67.3921	69.6354	67.0505	68.5254	97.2827	80.1997	79.1388	74.9152	82.8606	97.6294	77.1344	89.159	NA	90.2006	73.466	75.5071	78.176	66.5072	107.29	69.6056	52.1551	102.889	79.6925	84.0146	99.0998	68.6516	40.7863	60.3376	87.2852	66.2374	58.7937	176.399	39.482	92.7687
YBL057C	148.883	109.189	191.786	142.905	214.712	179.073	184.408	207.364	164.586	183.94	179.625	147.506	258.708	206.056	221.355	210.76	144.955	190.167	254.058	179.857	163.86	171.558	205.438	200.854	161.551	188.506	141.857	202.226	196.003	238.781	214.788	179.602	165.373	177.576	199.02	211.574	155.001	163.276	148.127	247.955	156.506	180.49	216.16	193.813	132.847	142.377	414.639	188.824	186.026
YBL058W	306.715	388.214	372.51	273.631	300.308	370.397	294.278	441.239	389.494	387.696	377.33	486.235	476.09	385.609	275.891	356.438	337.449	360.836	453.345	408.718	350.464	323.9	429.293	442.844	309.802	441.094	434.572	348.19	289.519	481.925	391.352	295.628	420.215	457.088	497.368	372.191	322.969	367.359	426.52	432.21	346.059	247.463	409.622	343.371	240.004	345.9	573.475	234.333	298.115
YBL064C	1072.23	493.659	1259.23	913.045	1091.87	582.726	816.938	648.661	886.348	1121.72	670.01	1135.17	977.439	1295.43	833.969	970.813	825.503	890.295	1235.15	406.998	1212.15	768.725	885.823	883.222	1194.64	1071.69	1085.4	822.307	1098.18	1087.05	629.305	869.698	1072.25	802.992	983.685	778.509	942.469	1363.03	825.261	850.752	728.741	832.257	1052.51	814.066	1223.37	888.355	1961.25	349.116	1055.58
YBL068W	116.011	153.66	216.003	161.705	194.642	218.833	173.981	223.832	194.549	185.264	101.534	218.698	167.751	164.566	255.785	247.916	167.336	187.156	NA	114.238	184.193	256.706	185.105	156.769	185.194	191.703	161.974	119.757	238.989	187.674	NA	260.493	NA	184.978	176.034	151.66	139.828	206.805	199.815	NA	204.558	175.295	131.815	159.391	191.166	177.165	422.743	248.182	145.054
YBL076C	719.384	602.681	593.925	550.897	673.156	543.879	640.64	608.447	679.327	555.31	608.426	498.724	598.768	583.572	526.737	601.469	596.457	530.676	444.052	499.934	581.369	558.213	551.218	593.276	635.5	560.314	531.328	634.785	621.812	589.699	694.66	668.288	602.228	643.048	523.74	567.359	696.688	512.163	533.955	444.697	560.141	709.722	628.014	507.629	684.66	600.38	963.45	652.79	657.363
YBL091C	219.797	298.579	240.437	260.236	190.512	259.137	242.643	354.039	235.995	200.021	226.749	288.569	207.119	195.857	281.233	210.366	202.561	217.035	180.067	299.971	249.98	353.875	212.225	185.951	278.468	288.171	255.697	207.98	219.07	258.483	312.464	235.724	275.386	247.935	236.016	240.26	161.244	218.514	276.985	204.441	181.616	195.888	213.786	247.28	188.23	157.598	419.378	233.438	198.388
YBL093C	40.4382	50.5427	46.3521	51.7865	41.6444	75.105	55.6746	68.5328	73.7157	66.6381	60.4176	79.8859	76.0188	48.1842	54.5577	40.9804	51.1869	66.1669	47.809	70.2368	56.2382	60.4154	77.4963	57.1792	45.9599	62.4494	56.4123	46.3306	27.9609	64.687	69.3777	54.187	48.2593	58.5225	102.41	24.0601	78.468	44.3011	41.2768	49.4971	47.8203	34.7811	51.8307	52.0405	NA	78.5096	103.023	56.6985	45.4831
YBL098W	80.1966	62.8149	54.4638	NA	61.5714	51.3001	NA	NA	NA	28.7125	87.8034	42.9483	51.1234	40.0276	NA	55.3836	39.4173	50.9771	29.0493	36.3066	NA	47.8894	79.6792	62.6558	NA	NA	37.4414	52.7773	36.4258	49.8663	NA	66.0605	64.7374	44.8195	35.155	57.1101	81.8811	72.6812	46.4475	NA	43.0751	32.3178	77.9856	69.4699	NA	27.7733	80.4931	38.6783	87.0279
YBL099W	5315.24	3673.29	4223.53	4793.78	4291.17	1930.84	2243.34	2625.95	3159.88	3756.54	2900.44	4591.69	2955.5	3702.78	3010.33	3682.08	4215.15	3355.82	3391.36	3258.57	4545.2	3187.61	3762.12	3985.97	3458.47	3395.92	3391.32	4006.67	4716.77	3745.78	2465.3	3414.81	3501.47	2780.07	3899.53	3105.79	4506.14	4648.82	4453.92	5389.96	4757.54	3348.49	4675.66	3660.1	5635.04	2876.35	5531.48	1945.85	4639.99
YBL101C	42.6219	17.7295	27.3928	NA	39.5875	19.9568	31.9053	41.8309	NA	38.0202	36.158	NA	39.8676	51.3332	36.1875	28.4004	31.4506	57.5629	NA	17.4473	11.5849	18.4341	NA	43.1837	24.9833	19.0943	NA	53.2311	28.7982	35.6817	34.799	36.5182	38.7614	18.7207	38.2829	13.4598	50.2939	27.4306	40.5923	47.0791	36.1662	28.5467	36.9675	NA	41.8675	45.9633	62.4409	14.2597	18.5096
YBL102W	52.4523	65.135	65.1066	69.3028	80.7988	NA	57.3371	58.7519	82.9038	78.3973	88.2228	48.4365	63.5865	69.4169	61.8279	56.8281	64.4836	72.0663	NA	70.3937	61.4346	77.0411	71.9823	115.338	76.5614	78.6399	63.6506	76.1913	77.8002	70.7408	96.9455	46.1682	80.6195	58.5533	71.8304	78.7652	110.891	20.6479	76.3658	43.7241	61.9361	69.7556	76.8143	59.3479	78.6528	88.0069	163.787	35.104	97.7979
YBL106C	112.213	117.011	117.321	104.078	120.299	103.412	119.034	116.817	106.043	118.086	130.525	174.67	124.916	130.077	110.003	147.969	NA	94.2855	150.429	121.702	129.439	77.1465	94.8186	110.007	111.646	108.487	99.9083	111.182	NA	98.5464	128.164	119.034	106.306	112.443	106.313	122.672	127.624	148.397	127.818	NA	136.424	117.576	143.886	130.12	146.702	121.572	131.368	122.529	107.592
YBR006W	63.6457	NA	58.5139	39.9381	67.3355	NA	33.2822	50.4218	31.5284	45.2576	40.5287	16.048	68.6599	69.2211	NA	40.2078	39.6386	47.8986	42.2466	NA	36.7948	19.7227	27.4744	66.7544	55.8546	42.8786	39.7284	39.5834	57.5136	52.8487	45.502	36.538	43.5236	NA	34.2732	32.1498	63.8516	35.3993	35.5301	29.2393	NA	33.0889	75.2226	41.3291	NA	82.8156	24.8615	NA	93.2881
YBR011C	7521.26	10548.4	11064.8	8907.85	8426.23	9956.36	10962.1	12272.1	11259.1	9803.96	10804.1	11789.4	7820.52	8242.63	10789.9	12507.6	10457	8290.78	8600.68	10048	9888.66	12995.5	11663.6	10897.2	8583.04	9303.3	11073.7	8496.49	8139.85	9972.82	13175.7	8587.29	9521.25	11780.3	11480.6	9774.38	8786.03	11367.1	9837.71	10600.5	8910.13	9093	8349.31	10472	8208.22	6933.91	22371.7	11192.7	7920.63
YBR014C	143.319	50.2581	144.378	72.8738	198.661	94.0576	88.6293	102.264	135.031	125.759	42.9988	89.4889	156.307	104.727	38.5541	90.5011	104.655	193.057	161.855	78.9012	145.907	26.7728	119.268	120.972	104.286	129.694	132.732	159.373	179.361	125.596	99.9535	136.771	119.509	81.9416	126.51	109.593	168.165	76.1126	104.916	120.58	134.862	156.128	204.525	110.212	155.586	104.784	244.005	107.424	109.726
YBR015C	181.154	110.706	144.555	167.133	155.714	90.6509	126.418	93.4107	144.859	139.608	149.686	139.311	159.935	117.322	180.443	140.965	143.425	139.899	164.048	165.979	153.463	145.987	147.797	179.442	149.016	130.911	145.154	203.13	172.343	132.196	143.149	135.273	143.906	171.885	158.45	134.526	121.429	152.973	155.524	153.517	143.153	157.524	157.204	151.8	97.3915	152.968	247.234	120.935	165.882
YBR017C	106.622	55.7491	69.5777	86.7892	77.249	39.6987	36.0568	38.6689	89.5348	55.0105	86.5026	61.2262	68.4769	33.9442	58.31	NA	59.4579	25.2499	NA	29.8736	75.3983	79.6226	85.8257	103.388	87.8499	75.0713	62.6169	64.1899	51.9017	67.3985	85.102	81.2696	82.2725	87.5541	95.6567	42.0217	83.2699	43.6388	108.48	43.017	80.5285	61.6366	97.2112	83.5744	66.3261	93.0773	86.47	94.091	73.687
YBR023C	14.4462	15.1625	28.8519	20.0934	8.94038	NA	30.4467	10.929	19.2317	19.8165	22.1969	NA	39.1655	33.5317	NA	39.7462	20.105	17.1965	17.0767	30.5223	NA	16.6691	10.0632	21.8403	20.5398	18.3006	9.72161	44.3734	27.073	22.1106	18.3471	16.6764	33.9761	11.1052	22.9561	18.4482	18.1077	17.262	17.7272	29.637	18.2977	45.0813	21.2077	12.5704	NA	24.5881	41.607	20.1291	15.1003
YBR025C	1926.15	1504.54	1697.06	1628.9	2048.18	2000.58	2126.82	1534.26	1887.61	1703.99	2046.89	1658.07	1574.07	1539.73	2168.25	2011.59	1360.06	1791.34	1724.24	1777.41	2072.32	1831.3	1594.21	1676.95	1969.31	1877.7	1883.86	1609.68	2005.47	1529.28	1826.24	1712.86	1690.12	2105.41	1405.79	1771.07	1697.3	2388.73	1384.44	1804.83	1747.11	1876.88	1699.18	1798.57	1701.27	1770.27	2993.83	1775.38	1998.03
YBR026C	157.347	NA	264.489	139.074	166.407	52.0916	95.8707	91.1496	111.273	105.352	327.382	118.942	164.578	803.862	48.8678	134.828	95.8527	161.964	93.018	60.1534	67.1901	73.8475	94.3754	136.12	129.988	210.445	258.767	128.832	87.7385	141.335	86.9304	58.4351	115.441	55.6889	113.224	83.2182	202.694	137.363	140.898	95.2166	68.8502	70.6367	246.874	118.738	101.369	106.519	205.633	55.7232	125.737
YBR029C	188.265	131.481	188.77	170.719	151.835	95.0691	202.432	85.3331	122.211	158.712	145.338	81.2675	139.705	177.166	107.089	88.8474	183.616	143.387	139.059	145.283	128.667	111.926	160.759	217.504	183.389	168.875	135.686	186.896	199.592	177.182	106.763	162.45	173.282	123.675	165.798	121.38	205.627	100.365	134.734	127.463	165.547	167.441	175.439	165.005	217.084	199.04	268.556	148.176	183.917
YBR039W	376.892	358.834	385.706	479.886	379.679	166.199	192.164	272.237	286.81	403.33	346.267	566.247	307.564	421.037	344.761	392.392	475.397	409.648	300.778	326.269	408.227	304.058	413.728	363.029	341.653	358.098	340.857	427.648	410.148	355.008	241.123	353.984	375.441	254.285	430.063	336.398	455.304	448.646	434.818	547.85	501.232	243.855	430.736	381.709	512.488	255.458	587.208	196.788	432.286
YBR049C	67.9118	126.669	146.185	168.649	100.054	142.419	99.7359	159.458	128.415	90.6305	157.499	163.641	150.05	117.103	168.224	127.309	117.254	143.326	109.428	145.005	124.743	177.449	75.5491	140.019	118.791	187.134	186.974	84.5485	127.005	150.171	152.3	99.1381	97.1031	207.313	150.129	109.395	126.741	119.753	127.934	122.52	NA	80.087	189.482	124.554	82.4035	140.229	197.878	107.259	125.892
YBR052C	208.358	NA	143.22	182.355	117.875	84.0829	130.734	239.155	181.078	182.183	149.561	107.558	222.015	145.403	162.118	109.657	119.988	249.894	173.231	86.8875	NA	182.263	144.448	187.764	242.363	192.701	148.959	179.896	149.663	217.578	122.968	40.0462	197.412	162.206	178.561	75.7923	212.787	169.694	164.777	212.191	91.0591	104.731	177.014	137.257	129.877	204.47	241.272	60.3845	NA
YBR053C	172.571	75.0409	231.564	65.1659	204.076	142.384	157.71	247.294	192.387	231.777	138.354	155.774	227.645	256.028	132.331	NA	168.521	149.355	195.883	40.2189	138.075	67.1905	198.931	140.693	213.42	128.267	126.443	247.107	172.965	232.064	118.158	154.227	199.491	45.716	151.858	174.205	194.85	179.497	122.262	115.31	177.24	184.65	216.299	181.607	77.5119	96.7334	246.176	99.183	142.229
YBR056W	180.263	46.8669	NA	120.335	197.307	80.4654	137.067	113.725	157.762	165.236	135.478	90.3873	208.959	73.6796	46.3688	105.869	127.508	154.953	94.8753	36.7558	78.8652	98.6402	112.007	158.426	197.69	102.953	122.533	175.398	136.109	139.801	97.6032	94.9061	240.792	89.3847	141.856	136.118	169.436	81.1475	153.937	113.591	157.75	131.291	203.379	130.24	NA	111.607	119.698	45.951	181.964
YBR058C	59.5213	38.3378	79.7744	54.6406	41.3353	56.4043	48.8578	61.0176	32.5959	33.522	81.8619	69.1635	113.871	34.2761	22.7336	42.2798	66.7871	53.3522	58.5583	50.5843	24.5271	43.2767	50.2139	61.9327	46.1916	65.0193	55.4002	61.1959	77.9162	73.0011	65.9153	35.4148	80.6722	44.4022	64.0944	75.8568	34.1103	57.7882	62.0788	53.7203	54.5016	54.181	80.7701	37.9582	43.946	59.729	139.123	61.0402	23.0937
YBR058C-A	138.039	80.4239	136.031	105.968	141.274	34.2889	86.3865	87.1264	127.341	118.68	120.173	84.8312	129.043	135.173	48.5114	77.7738	141.458	126.592	104.321	73.9534	101.744	97.5414	125.332	129.4	144.573	114.735	96.2968	149.995	185.301	132.598	117.912	105.839	145.596	85.543	132.302	153.955	104.717	100.912	119.373	100.884	140.286	142.278	125.868	105.181	138.928	130.948	145.125	132.63	142.329
YBR072W	7558.18	513.333	27220.1	17135.4	5586.42	3185.05	5533.75	6758.22	6416.76	4640.5	12354.7	9996.3	5672.02	58222.6	3345.05	7576.47	7226.85	4800.23	710.522	NA	4585.22	7742.09	3183.61	18571.8	7030.69	15477.2	18220	1475.29	3800.31	7347.17	4706.52	1016.98	3293.31	4819.98	8951.45	6958.55	14516.2	11268.5	8249.65	NA	7591.18	1054.52	24364.6	10086.8	3691.7	3017.31	5943.15	NA	9925.34
YBR079C	282.658	229.067	242.997	206.656	250.032	135.194	260.421	179.758	185.619	235.996	198.336	179.902	199.145	230.372	168.349	156.094	223.545	176.355	181.796	259.748	221.98	221.522	183.955	229.797	210.184	214.859	220.978	261.378	257	222.383	213.669	240.809	192.515	209.404	173.436	192.516	222.406	219.14	210.737	206.123	223.179	253.602	230.321	195.288	272.869	218.724	270.636	239.792	260.815
YBR080C	329.376	207.794	334.771	294.61	349.475	260.366	274.097	307.231	289.949	262.291	321.478	244.032	257.194	269.362	282.37	367.645	269.545	384.541	247.718	192.346	228.983	238.833	279.463	337.789	295.715	254.615	237.621	352.751	309.784	316.36	248.088	303.237	310.537	261.302	255.977	282.634	371.582	345.517	301.058	276.374	292.092	292.784	353.463	266.461	318.968	282.612	505.598	229.023	340.888
YBR084W	121.259	147.594	122.584	101.811	119.62	59.1791	117.015	102.224	112.362	136.158	121.858	124.042	118.979	113.448	131.427	101.611	113.18	82.0883	68.1611	154.965	117.449	106.367	103.382	96.9735	143.032	131.492	134.93	132.37	167.783	118.653	89.8198	124.7	116.739	88.8774	94.5876	136.543	101.715	126.131	107.145	133.303	141.338	126.797	117.652	94.4733	125.233	104.47	284.472	134.081	122.247
YBR085C-A	577.605	789.071	1549.62	775.572	2056.39	1234.61	997.542	556.545	897.066	2044.66	2171.76	3157.69	2961.03	3044.34	1207.35	1629.71	998.171	1901.3	4049.56	1233.92	1023.91	769.655	1308.89	1116.75	1413.87	1723.44	1417.7	2400.41	2332.5	3108.38	1645.3	881.874	1325.53	875.215	1832.72	1397.37	979.383	1129.23	1305.21	2422.38	1626.99	1131.19	2712.85	1589.57	1412.3	1592.87	2697.53	954.273	1393.62
YBR086C	77.1655	60.8251	72.5134	73.8495	75.5171	42.0445	77.6894	73.7033	55.8644	68.2856	57.4254	44.5306	59.3446	85.7208	53.4957	70.4825	63.5191	65.9259	65.4355	41.4375	53.476	63.1673	82.4094	81.491	84.0024	55.6186	58.6799	60.4217	75.1969	67.9381	72.7164	53.8363	63.7303	58.1714	53.8356	73.6751	100.641	74.8769	69.5504	61.9883	75.28	55.5738	84.0352	51.3398	68.9116	76.3227	87.5159	50.4659	81.9682
YBR088C	637.132	902.992	1029.85	901.325	626.651	1024.54	830.952	867.586	710.948	1017.71	1150.53	947.122	1081.86	964.689	1041.55	684.394	1062.4	1139.35	1177.83	1019.66	689.438	854.972	1182.45	981.523	658.589	988.569	916.462	915.129	937.605	1215.73	1050.14	735.129	988.134	940.947	1311.89	913.263	718.745	1008.93	911.332	1006.1	804.62	672.254	971.224	900.246	616.102	840.131	1247.09	657.94	704.481
YBR101C	108.949	163.88	121.809	136.911	147.582	191.298	156.205	102.996	128.528	106.419	116.121	153.875	119.965	90.1395	96.2189	111.099	105.751	67.3116	70.4513	149.651	82.718	122.797	92.0632	115.903	148.582	109.47	98.2845	113.969	104.517	103.899	115.441	112.277	115.6	112.297	108.315	130.543	93.7628	126.602	134.949	87.8529	104.394	98.9435	81.497	127.278	86.9706	142.933	250.382	141.88	116.628
YBR103W	45.6109	107.842	80.8554	76.5581	87.1729	63.9388	65.705	128.367	78.9863	59.3134	57.5836	76.2626	70.4373	26.4452	101.082	NA	75.0671	66.296	24.1025	95.1514	50.1488	90.7959	74.3364	82.9305	100.095	83.4802	74.5836	60.5741	73.1501	68.7475	70.7938	65.032	75.389	85.4492	80.116	82.6489	69.9875	NA	97.382	55.9973	72.6738	48.5698	67.8619	82.6224	51.1074	64.1928	115.342	59.9241	66.8339
YBR106W	1156.32	965.09	1188.69	900.002	1161.1	802.345	1262.25	928.331	1050.42	819.726	1064.17	618.888	1111.65	954.994	738.865	858.201	1080.99	1017.87	806.701	898.252	1021.64	919.065	1052.67	1192.2	1336.68	844.013	798.563	1169.59	1101.28	1000.78	993.23	1181.13	951.041	1001.76	722.903	1398.68	1045.4	874.492	1139.4	930.09	959.572	1265.78	865.617	1106.2	1077.39	1398.71	2384.36	1358.95	1123.71
YBR109C	1528.22	2174.24	2104.2	1641.42	1741.82	2140.41	1908.7	1939.19	2163.34	2242.02	2777.71	3127.01	3153.76	2235.55	1951.89	2382.13	2074.95	2319.59	3290.14	1960.46	1601.39	1881.71	2488.53	2921.37	1627.07	2164.19	1874.27	2719.41	2550.1	3604.31	1927.37	1921.64	2296.5	2050.1	2398.64	2184.93	1841.93	2167.1	2248.48	2422.47	2122.48	2294.78	2801.93	1984.44	1702.47	1722.43	3500	1826.62	1606.12
YBR111C	255.091	288.495	240.921	213.3	232.639	256.093	258.299	314.359	371.77	345.091	288.355	320.47	337.548	276.706	281.34	240.808	297.874	340.341	302.725	263.889	421.468	300.997	290.949	280.251	410.883	306.478	292.705	197.421	207.266	306.32	354.388	271.221	355.267	376.49	395.042	214.703	301.803	311.757	308.371	307.59	274.725	241.779	231.907	287.744	286.459	215.08	476.151	159.448	263.174
YBR111W-A	48.9015	131.514	142.835	72.9226	92.5852	132.416	116.207	131.858	130.046	NA	175.331	114.537	183.977	118.533	NA	NA	NA	120.54	162.655	108.348	122.285	112.275	131.523	153.875	107.213	136.402	122.494	119.878	106.442	180.471	114.775	80.5559	158.501	134.579	117.529	110.73	87.034	132.184	110.744	94.6384	124.387	104.884	133.479	109.152	87.6404	124.154	116.865	118.962	96.6886
YBR112C	120.249	94.0819	145.473	129.835	115.263	112.364	147.181	133.502	145.274	153.506	177.147	154.808	158.479	118.758	92.9094	136.402	136.033	141.351	163.308	143.862	102.988	118.52	132.495	152.31	129.234	139.769	168.112	165.585	145.577	141.023	139.589	123.509	138.882	159.243	177.923	125.516	121.874	157.277	130.989	139.184	143.366	117.16	170.619	130.503	152.375	132.322	180.825	109.311	138.45
YBR115C	496.882	580.241	422.956	459.953	451.709	638.863	458.796	554.709	600.458	534.513	423.544	446.073	473.341	458.764	414.249	564.37	495.815	335.256	363.022	444.603	522.278	507.082	452.883	459.401	500.65	429.941	524.197	431.244	384.377	483.231	467.481	617.298	402.397	523.998	388.504	451.533	482.763	350.613	402.206	371.787	431.941	524.659	486.865	529.355	490.581	390.074	829.562	644.615	466.952
YBR121C	1108.98	1209.89	1200.14	1127.51	1101.23	1493.95	1056.06	998.59	990.674	1196.57	1165.18	1283.13	1071.49	1033.69	1370.89	1319.28	1034.84	1293.94	1356.73	1210.71	1144.22	1103.53	1103.9	1094.52	1024	1170.26	1140.19	1142.17	1266.54	1120.38	1141.79	1158.57	1096.26	1082.1	919.551	1151.09	1006.32	1247.48	1026.52	1338.42	1195.18	1212.81	1214.63	1021.48	1123.56	990.741	2665.43	1169.52	1177.74
YBR122C	66.192	100.253	111.592	91.7887	72.1041	62.8981	91.9255	48.3601	56.7222	106.035	65.664	56.7577	106.353	126.399	51.6091	77.2812	119.522	94.1772	81.3395	101.353	120.932	89.99	86.1708	71.9297	59.4555	80.945	101.552	86.5971	86.3577	60.8661	65.0405	45.8752	77.5621	72.1956	70.9815	103.053	97.6197	84.9907	101.366	115.2	120.519	65.3394	72.9067	81.1661	74.5776	89.6862	131.004	70.0364	47.6225
YBR126C	1078.85	172.397	959.379	580.661	826.47	500.768	560.49	374.387	708.646	783.072	649.228	616.042	943.594	1360.52	673.108	578.064	687.476	970.408	1002.13	464.797	400.293	352.847	696.39	818.546	998.86	724.581	765.254	950.653	751.707	821.594	709.988	496.706	959.507	659.423	858.172	614.351	1151.83	642.907	594.314	1004.88	821.764	567.586	1054.05	486.598	1093.68	958.794	726.483	184.216	1053
YBR127C	3578.68	2297.97	2580.05	3602.26	3398.19	2490.06	3251.95	3507.02	3165.02	3013.03	3434.68	3197.06	3045.92	3482.36	4683.08	3721.7	3223.36	4685.37	3146.71	2434.89	2857.21	3363.88	3254.53	3563.98	3228.76	3317.78	3548.35	2977.63	3179.13	3076.59	4613.77	2852.8	3158.28	3910.01	3073.4	2830.82	3173.72	3350.07	2972.65	3115.68	3136.59	3593.32	3503.52	3163.97	3450.88	3229.17	5875.75	2525.13	3419.67
YBR130C	157.164	218.439	143.32	162.43	146.93	265.297	99.5043	145.391	182.985	180.311	119.154	196.379	119.059	178.42	159.442	140.913	126.77	120.271	119.47	373.531	115.902	227.422	158.977	128.321	130.375	102.05	168.149	84.51	148.821	104.231	126.256	195.789	168.775	182.283	137.535	159.15	182.434	152.797	127.036	248.061	144.21	154.242	163.327	208.678	157.994	196.86	325.661	257.549	137.688
YBR135W	49.2735	297.499	NA	NA	53.3674	147.127	115.94	87.9534	61.9649	93.4716	128.517	219.736	151.575	137.928	58.0249	77.8569	85.675	93.4711	209.76	227.787	97.6408	62.6566	73.637	90.2999	57.9493	125.772	156.953	105.619	126.234	146.31	99.4639	97.6441	87.3441	130.374	88.2007	NA	NA	133.49	72.4673	238.186	105.694	78.0375	139.009	74.2559	NA	87.7276	349.966	116.68	96.7762
YBR139W	86.952	65.6626	80.2264	127.481	108.464	58.8366	118.255	86.5956	85.9033	95.4194	96.6541	101.826	88.8756	97.7643	94.3969	68.4253	117.668	87.2744	98.7965	44.9821	103.18	92.4629	91.7941	87.5174	113.872	86.9747	85.4209	126.479	80.6383	97.1573	88.3319	80.8953	129.693	49.8829	127.51	78.9665	64.2852	97.0598	110.116	61.3235	117.406	89.3372	79.6543	83.9508	48.5976	87.5161	60.8436	64.3469	70.4292
YBR143C	671.719	684.49	704.9	725.292	673.907	833.531	823.265	641.674	637.375	643.068	658.606	756.124	603.16	698.037	740.652	738.848	678.435	667.26	744.218	842.221	742.635	746.236	644.892	602.993	730.666	755.174	725.492	590.394	697.685	640.37	840.69	655.2	619.525	848.504	599.296	637.666	677.647	703.656	600.938	929.576	567.825	652.501	683.049	650.646	691.859	706.751	1798.47	733.675	729.014
YBR145W	185.183	245.212	155.002	223.247	164.653	1020.56	296.568	316.891	196.787	101.84	174.612	124.387	308.559	167.07	93.6318	207.379	196.895	174.664	289.646	112.149	196.018	210.487	112.952	194.368	137.09	70.9185	94.1816	130.013	45.7283	224.43	295.891	378.199	228.308	197.937	113.568	125.448	173.673	151.194	144.368	NA	150.572	136.672	152.304	166.067	180.287	280.261	211.333	401.274	135.786
YBR149W	545.675	482.716	846.08	659.372	620.148	726.537	515.584	852.43	931.344	1104.24	631.186	819.177	935.19	381.142	433.913	382.43	983.28	1388.22	823.319	473.377	386.931	655.116	671.319	759.23	419.002	727.993	643.017	1091.81	926.888	800.749	503.42	493.996	1309.68	513.855	923.612	752.421	699.486	525.22	742.697	889.2	649.34	694.524	822.533	655.184	612.946	673.703	1096.4	515.496	615.753
YBR159W	84.9364	47.5232	58.0955	56.316	78.374	NA	71.6715	NA	57.5637	46.7329	57.5089	NA	80.3511	58.0121	NA	NA	71.4903	46.6068	NA	37.6756	NA	40.9466	54.7418	84.9428	116.111	53.5969	51.2861	61.8546	71.0109	59.4433	NA	40.5997	73.8953	NA	48.8216	77.0437	59.5338	NA	NA	58.0351	88.3631	73.6961	74.9367	NA	69.4311	80.1986	120.554	50.7841	95.1417
YBR160W	210.482	135.41	152.322	129.106	214.977	152.305	180.889	122.14	213.787	230.613	185.845	233.005	236.627	233.632	319.767	223.833	173.609	182.862	190.801	126.073	145.934	152.242	164.614	169.215	214.186	163.672	160.073	197.979	229.243	220.892	201.736	207.688	142.034	181.717	199.572	171.039	216.576	249.562	184.482	174.677	151.149	256.03	222.557	180.98	233.532	175.655	376.306	157.45	180.048
YBR162C	168.484	679.585	422.923	476.016	255.922	409.416	219.43	417.858	447.952	285.761	379.007	491.52	405.072	414.459	343.388	217.786	405.452	396.615	401.226	392.313	313.647	495.823	390.337	230.236	239.593	336.744	379.256	278.999	284.1	447.085	436.147	260.029	347.614	335.626	491.606	415.278	208.018	340.525	330.264	228.354	360.794	247.047	308	274.704	178.071	169.597	822.811	362.323	155.451
YBR164C	75.3021	131.075	126.726	91.9731	109.048	118.656	117.977	102.426	89.9688	111.418	130.624	107.175	132.241	115.596	135.662	100.755	110.681	128.238	77.9601	82.5587	55.8948	109.887	103.273	113.985	100.197	111.293	99.5129	120.951	111.698	141.126	98.8474	88.1734	100.071	90.9292	94.694	100.915	118.13	69.385	105.96	105.88	56.1431	109.913	123.215	96.8396	106.514	98.9129	251.804	105.119	92.0652
YBR166C	40.6402	NA	46.9961	40.9766	35.7034	12.4557	41.3824	NA	NA	41.8182	32.9873	NA	47.4126	53.2725	NA	38.8211	52.8065	31.6483	43.9244	39.4049	NA	37.7521	53.3526	30.9459	63.0789	29.1234	33.6357	67.6529	37.8712	43.6115	45.1497	57.1392	37.85	NA	NA	41.9722	50.3309	21.7717	NA	39.3432	37.4258	44.8436	30.0126	NA	55.8528	39.1253	82.2226	59.1816	47.7892
YBR169C	233.535	NA	372.974	180.985	154.621	97.1268	110.399	153.669	130.356	175.358	287.391	162.767	182.759	610.516	122.677	132.019	148.041	157.628	155.866	73.3297	101.86	119.92	110.679	245.049	191.824	169.974	200.186	148.715	135.971	175.809	100.31	100.398	188.674	109.776	181.25	196.701	328.174	183.119	180.069	154.568	210.381	142.618	345.471	186.098	193.823	132.581	105.565	NA	189.37
YBR170C	94.2453	62.4168	70.5384	68.0088	90.1007	78.9111	89.6933	88.1182	85.4877	128.817	102.79	71.9015	81.7846	137.188	84.3671	93.2459	74.6837	88.2716	81.3016	133.305	86.3927	70.6394	66.9186	99.3443	84.484	72.0647	77.8025	81.0022	72.9309	82.6647	93.2153	85.0404	137.059	87.2688	90.5557	96.8141	105.217	102.128	92.9767	74.7015	81.1561	65.886	104.393	80.8461	92.005	99.9345	108.339	91.8299	82.1721
YBR171W	71.678	NA	94.4415	70.7566	85.8403	NA	114.466	83.3386	NA	98.1611	124.967	NA	158.535	172.768	43.8857	NA	97.38	NA	50.9926	78.7273	NA	74.557	93.8944	98.0761	108.908	68.8985	72.6691	119.662	112.221	73.8612	152.281	102.913	88.9189	125.534	99.5168	98.3997	117.97	85.6008	112.22	NA	70.8456	98.6087	65.7991	66.775	111.555	113.225	76.7035	103.877	95.3357
YBR172C	60.5947	5.53462	53.245	46.7543	NA	58.2478	74.6844	51.2672	49.7	76.1477	59.3383	68.1298	60.5987	57.9289	77.9193	60.0419	55.0936	69.4323	89.7629	65.0041	64.6083	54.8373	65.8075	54.8833	53.464	90.7311	84.1128	59.8454	61.494	45.9306	46.6123	59.4509	59.4492	79.458	80.0864	52.0975	72.0562	66.6399	52.7596	76.123	83.3088	67.9071	76.1156	53.8384	76.2898	72.0694	75.9191	51.8729	61.0574
YBR177C	599.732	405.114	900.924	683.829	614.87	538.734	612.714	525.405	540.521	763.033	867.236	771.278	666.072	1338.72	853.124	720.528	643.44	766.993	699.759	507.904	436.301	421.266	434.19	893.019	655.485	983.924	848.11	659.551	736.257	786.255	499.769	494.753	580.318	543.557	575.622	634.764	1005.38	469.546	596.713	734.479	626.842	614.691	869.599	622.251	650.049	677.028	1199.72	508.283	789.511
YBR195C	NA	30.2824	82.0671	53.6551	44.9155	25.4518	35.104	29.8198	23.3365	36.2158	43.7597	50.4984	54.2621	62.4648	19.8258	62.1723	43.0477	47.289	NA	44.2024	40.2123	38.169	41.4312	50.4841	27.05	61.6797	48.591	47.9957	33.4672	44.6945	48.4318	36.6155	32.1714	41.6421	34.3164	35.466	38.0381	38.6377	48.9638	43.9513	48.7885	NA	51.3636	50.5934	39.5666	29.8466	81.5304	33.2367	36.6383
YBR196C	5372.33	7523.19	5457.47	5353.68	5105.12	9224.18	6201.15	8452.38	8784.46	6734.69	8210.48	6459.35	9194.41	7751.05	5140.78	6410.02	7442.84	5279.24	7080.27	6192.18	6294.95	7274.23	6019.64	8638.05	4924.29	7252.65	6511.99	6014.74	5674.56	5863.95	7516.12	6092.8	7157.51	5716.15	5858.54	7180.99	6490.56	4757.59	6486.13	4219.73	6057.75	6179.43	6729.13	7734.59	5706.31	4899.85	10723.1	9130.62	5365.33
YBR198C	75.6037	33.7911	78.4364	60.2857	40.6591	43.2995	71.198	71.5046	61.7976	66.2109	69.2551	59.5103	93.6645	NA	77.291	37.7312	71.6916	100.57	NA	46.4704	35.972	90.4859	77.5539	73.3421	73.4064	83.1829	77.7111	122.888	81.0747	74.4116	57.7167	48.2834	106.481	75.2724	NA	54.4306	83.2173	56.1116	62.55	42.1865	83.2628	155.882	54.4423	67.4933	66.9787	63.6317	108.315	57.1157	72.825
YBR202W	NA	NA	24.4963	49.5041	36.8172	NA	31.0172	NA	58.6373	38.1977	23.0845	NA	55.3621	33.3574	26.4884	18.3119	32.5576	29.4896	NA	17.6667	NA	33.5335	NA	32.7941	26.1405	NA	35.0756	39.2645	8.24638	35.7918	NA	NA	29.0118	31.1831	29.9805	25.9116	41.7671	NA	25.2402	14.7032	24.0764	35.813	29.3372	23.82	28.4796	NA	42.3707	12.7523	34.7544
YBR214W	224.858	42.2366	284.889	172.538	297.451	88.1647	105.538	128.823	118.374	184.659	207.806	143.754	214.87	229.334	204.173	147.201	129.282	218.808	159.186	42.7773	155.991	158.203	178.471	257.533	NA	155.804	158.686	199.792	202.703	214.743	158.779	178.563	197.044	149.859	247.145	135.127	301.129	219.8	188.031	128.114	158.088	185.461	269.995	219.712	203.112	NA	167.923	57.0085	261.245
YBR218C	136.58	92.5329	126.237	101.401	124.437	143.71	89.0749	100.165	63.1906	128.463	132.935	94.6428	173.652	161.79	73.8196	164.643	107.829	128.262	178.178	129.37	100.655	85.5749	71.0448	143.757	81.6339	114.95	101.832	147.586	176.565	166.975	131.986	115.279	115.173	137.239	84.6818	71.116	150.063	130.191	86.1399	182.391	201.679	139.307	173.903	78.3099	183.397	106.058	198.042	154.142	124.034
YBR221C	1275.78	1034.72	1028.5	986.26	1133.7	1172.2	1040.79	1061.37	987.02	1033.79	994.024	1104.44	968.76	1399.81	846.709	1069.07	1102.19	999.637	1593.02	1054.66	1185.91	947.978	1000.96	1062.26	1345.66	910.759	1100.29	1090.67	1009.89	1141.17	983.673	957.357	969.058	970.768	783.074	985.841	1102.14	1053.13	971.687	1115.1	1005.97	952.02	1178.58	921.657	1249.23	1000.38	2229.89	944.363	1209.92
YBR222C	78.2798	NA	99.6585	52.2612	87.7701	33.3454	79.4638	25.7559	91.0654	108.364	102.774	88.5409	97.5364	103.213	NA	55.4899	76.2335	89.4757	71.3806	37.6938	62.1167	57.309	115.505	108.895	124.561	69.7637	83.512	143.539	83.0324	56.7687	83.349	83.6651	112.153	46.1914	95.4833	121.343	101.456	34.4743	67.3651	NA	70.3814	101.858	83.7678	98.5765	122.453	42.9749	108.88	81.0757	96.9155
YBR230C	173.697	88.8844	312.036	148.445	183.839	84.9089	100.135	81.2893	161.376	196.4	232.73	241.81	141.947	273.45	208.258	110.843	200.889	228.852	211.421	188.051	100.364	71.7613	99.4527	167.477	164.005	289.397	216.971	268.322	263.519	152.977	74.0772	50.825	206.975	147.686	204.525	143.931	161.318	200.574	126.928	327.538	120.309	178.152	216.998	121.685	315.97	119.723	344.001	NA	151.167
YBR233W-A	NA	162.239	110.309	142.724	90.9172	117.064	112.999	102.851	140.51	88.8276	153.415	69.7336	170.173	110.608	104.449	112.538	87.085	97.4837	NA	110.141	113.408	135.282	121.815	69.399	91.0684	116.068	110.511	89.9419	96.1642	109.812	141.227	61.9429	114.921	136.069	127.051	90.5613	72.9166	90.3156	103.892	NA	74.0486	54.0385	117.939	103.444	56.4846	108.864	179.346	73.622	73.88
YBR234C	347.157	393.411	334.926	255.221	380.7	151.101	234.582	367.606	292.561	301.205	337.341	226.408	404.326	416.105	176.079	221.358	371.049	307.521	243.564	297.58	218.508	369.73	278.536	373.091	383.151	289.066	279.576	359.988	341.482	346.761	259.571	286.779	333.257	243.49	375.031	325.94	351.569	220.421	321.153	228.933	318.942	317.747	338.434	318.893	339.122	300.62	317.468	240.584	327.892
YBR245C	36.875	49.2429	77.4642	53.9025	65.3308	NA	57.5723	34.3056	62.6285	60.014	52.2989	48.3279	61.0198	56.0175	NA	60.512	63.1438	80.3601	NA	54.677	NA	35.7916	36.8177	61.2596	51.5977	58.9793	54.8761	65.913	56.5688	50.0274	NA	43.3573	57.8509	30.0637	49.7599	47.3708	67.3117	56.6608	74.3191	53.1687	40.8562	63.0637	80.7358	51.9697	82.5857	59.1841	95.9422	47.6729	59.6807
YBR247C	105.365	123.982	92.5307	104.273	117.983	82.1561	89.1271	103.264	72.7407	104.105	104.361	62.3418	95.868	100.861	60.5885	68.8523	82.0466	89.0386	NA	123.377	91.1924	96.4471	84.6203	56.6874	118.363	75.9682	89.4627	81.3102	105.13	68.5962	119.239	120.568	102.729	76.4683	59.354	129.576	91.7539	75.2367	85.7049	91.1269	110.042	112.166	82.7407	61.5516	115.961	115.803	179.229	116.22	107.9
YBR248C	403.35	511.943	480.099	528.749	487.318	959.003	442.208	512.288	500.727	569.408	572.64	830.537	472.927	453.849	533.002	745.59	617.558	503.916	661.234	583.328	565.394	681.02	494.006	450.114	396.242	567.962	604.021	463.542	497.559	471.698	513.84	695.049	502.719	519.794	404.901	476.952	439.402	587.12	457.379	477.894	450.048	809.94	437.334	530.168	463.881	417.54	899.378	691.641	488.37
YBR249C	675.43	1750.75	977.262	949.347	938.134	4365.71	910.536	1180.49	1059.09	1274.78	1226.81	1653.36	812.234	889.502	1108.54	1614.19	1057.4	835.177	1327.18	1499.42	1024.76	1527.41	976.961	684.833	897.038	1003.45	1213.42	912.625	930.672	790.071	1074.13	1358.92	848.035	1257.32	740.313	896.315	714.796	1110.77	740.626	1209.19	897.498	1253.37	630.144	780.504	577.853	681.711	2370.27	1590.99	796.404
YBR252W	58.7772	239.52	100.594	99.7555	66.7979	184.735	86.8065	145.77	190.404	85.1938	91.0733	212.204	125.444	196.756	88.2155	100.206	116.107	85.7082	194.637	261.263	109.069	187.214	115.32	81.4807	38.6526	114.126	160.067	79.4928	120.776	116.249	152.319	114.59	95.2604	154.279	101.653	87.8447	119.956	191.067	93.1227	249.867	102.083	59.7363	96.3945	123.174	231.219	89.6485	504.768	103.885	53.0592
YBR253W	17.1956	50.0013	37.5775	33.0242	19.5081	21.4141	38.7666	23.7151	23.0626	30.5585	37.266	25.2633	30.9537	50.7692	43.8787	23.367	32.6527	37.1738	7.51809	52.7183	27.9106	17.1637	19.9172	18.5346	34.9862	45.3335	36.5332	21.7837	33.962	42.2532	38.211	26.7708	17.9438	31.8996	26.7846	39.5046	30.5936	NA	16.588	45.6195	23.2903	32.4964	NA	25.7089	26.2699	40.1738	61.1786	39.8981	25.0129
YBR263W	507.937	566.747	409.267	507.219	483.774	514.186	424.845	421.349	522.055	476.317	497.133	698.046	448.983	410.322	441.167	406.878	688.239	551.058	508.416	545.423	524.953	525.134	470.487	377.073	739.687	513.065	631.353	650.077	500.202	487.202	410.471	520.128	519.015	430.79	394.091	546.908	488.694	517.338	486.383	483.418	665.318	573.576	477.355	479.301	726.706	444.787	1052.32	593.889	579.999
YBR265W	121.628	56.6763	109.243	52.9768	144.935	NA	130.114	101.688	NA	NA	67.3674	28.9063	74.3166	86.0727	87.6232	95.7076	83.6639	114.635	53.0328	107.199	27.0354	133.594	69.5447	92.3024	51.0259	92.7813	101.195	46.1971	92.8807	88.9065	143.369	77.6251	45.0732	96.26	85.0309	53.7402	97.9887	87.8095	58.5064	83.309	18.0158	NA	113.758	25.3307	72.7805	136.335	202.29	44.5691	81.9475
YBR269C	118.349	146.355	222.398	202.17	226.087	NA	156.694	182.073	150.978	175.222	158.032	201.811	217.987	261.645	107.869	160.851	137.839	160.055	112.414	104.912	148.852	129.471	149.929	195.919	125.496	154.46	141.27	173.813	161.032	194.081	110.168	87.7616	149.889	98.0248	189.653	146.824	246.185	128.625	194.04	260.206	150.626	88.2644	196.94	150.222	227.599	67.9445	187.713	121.959	145.515
YBR279W	180.874	99.6208	145.137	203.753	152.904	199.206	183.113	170.719	228.258	140.818	93.3917	216.275	85.6807	105.771	203.477	140.177	121.322	156.435	73.1258	179.661	110.06	263.574	126.61	202.38	139.458	158.659	189.773	NA	106.645	147.577	182.683	156.331	113.669	205.584	164.814	121.4	176.26	183.032	184.646	151.572	145.068	134.701	133.39	172.184	116.392	169.169	177.965	119.157	163.064
YBR283C	307.053	231.048	275.767	221.545	265.986	130.154	325.808	165.459	213.074	197.725	258.165	127.193	274.021	157.777	169.57	135.701	258.074	124.296	173.611	262.427	158.686	209.193	242.292	303.382	289.004	216.059	202.21	320.701	296.897	296.945	249.247	185.052	282.596	196.612	212.537	231.543	224.675	148.672	234.801	229.026	289.62	292.305	318.198	172.415	408.249	311.737	485.454	238.38	290.475
YBR284W	168.235	104.791	84.982	130.697	136.995	127.637	204.677	136.565	145.412	106.732	50.2537	182.926	51.8301	79.5168	126.618	139.239	90.1331	45.1653	84.3304	142.074	223.63	130.508	156.797	126.451	95.9073	187.57	168.905	NA	93.6923	68.7967	203.682	155.999	67.018	165.372	112.283	62.3622	123.89	91.9363	117.847	102.063	94.0097	102.802	76.4091	162.195	105.687	91.7938	149.21	149.372	138.629
YBR286W	748.96	615.057	718.237	561.334	543.723	701.655	857.807	501.812	528.021	425.079	465.663	399.623	740.749	419.332	686.559	499.67	632.103	1318.09	885.74	524.257	340.176	666.387	640.188	470.029	578.909	621.654	619.918	633.801	565.515	754.262	936.133	438.839	710.679	612.106	652.431	416.141	496.736	611.848	523.851	920.378	540.368	641.683	963.924	495.645	366.339	674.513	1408.66	537.59	573.959
YBR287W	199.519	66.878	87.9482	131.88	192.821	54.369	199.874	113.428	119.654	108.066	49.598	68.818	66.6996	57.9099	61.5962	32.5868	97.019	41.0327	NA	100.197	110.336	115.539	124.651	141.371	254.104	96.3984	79.8538	76.2449	105.942	86.6114	122.682	94.7202	108.379	109.986	134.455	81.4218	137.125	68.5782	110.276	99.1948	150.07	124.226	113.648	78.1712	218.348	159.534	384.471	107.006	182.458
YBR291C	189.209	199.731	194.121	248.911	209.7	143.774	302.927	263.792	217.657	143.966	147.255	122.606	214.166	235.702	112.657	99.9659	192.784	82.0396	97.7235	235.133	191.518	171.104	232.87	212.517	275.41	165.725	183.576	202.652	161.372	204.137	201.326	166.673	249.701	190.212	136.135	195.658	183.781	95.4637	139.933	144.549	182.688	184.392	160.625	149.071	242.258	231.71	582.249	276.14	224.917
YCL011C	237.784	265.454	247.544	295.773	361.668	180.94	214.81	203.783	229.612	299.432	277.907	262.789	264.509	224.048	337.079	317.586	229.618	288.996	207.121	334.238	114.502	280.445	268.69	277.003	233.157	291.588	315.182	289.981	212.143	255.119	342.998	277.377	275.133	297.039	235.321	248.613	200.986	263.464	261.02	321.704	242.883	267.604	293.615	257.709	207.388	242.829	554.368	261.112	252.919
YCL017C	345.056	317.203	243.172	224.281	479.519	304.569	174.243	307.007	283.777	309.991	218.506	306.338	233.088	260.153	182.5	289.033	258.565	238.891	234.84	242.166	261.216	195.786	261.135	299.653	246.712	230.547	238.057	282.759	255.97	283.104	217.255	313.568	282.256	216.876	239.802	251.399	300.785	275.967	305.106	224.335	252.102	220.826	258.974	249.685	272.583	169.058	542.562	284.928	276.883
YCL018W	3029.62	4021.01	2269.95	2721.06	4730.34	3876.13	4130.07	5603.19	2711.07	2013.32	2571.35	2559.87	3110.62	1425.32	1570.23	1630.62	2518.8	2240.74	3269.44	1887.86	3018.98	3190.68	2940.7	2316.79	2944.34	2250.83	2219.18	1723.04	2176.61	3261.34	2341.26	3959.31	3208.41	2921.91	2786.63	2228.79	2617.3	2007.41	2748.43	1535.71	1894.32	2503.59	2625.43	2617.16	1539.06	4243.29	2177.2	2104.01	4460.62
YCL026C-B	1192.68	339.005	480.117	1350.45	2042.63	351.046	341.305	2483.67	411.889	148.414	296.376	646.161	177.928	146.794	1057.31	242.621	452.206	326.125	264.339	170.368	2184.47	332.128	1336.61	1078.2	214.53	358.824	268.151	125.5	534.327	271.874	235.594	1615.69	1195.03	893.587	1148.28	362.629	947.021	929.889	1339.05	197.595	393.3	328.435	351.392	1761.7	399.492	228.492	321.516	310.475	1202.32
YCL028W	336.719	448.476	495.871	318.787	508.614	517.143	377.196	516.682	466.511	380.881	507.187	667.728	761.688	805.839	98.2915	709.669	443.034	482.695	905.899	519.246	433.267	341.088	517.175	456.111	296.63	598.463	504.611	400.418	572.272	635.267	121.691	363.655	387.955	497.403	519.214	335.253	393.813	523.947	522.587	614.659	431.856	313.175	430.43	440.776	393.357	175.481	790.407	367.218	355.985
YCL030C	1903.79	2078.49	888.186	2189.1	2920.74	2583.95	1401.72	1828.85	1875.09	1090.44	1311.9	1690.15	832.8	1363.71	1455.93	2195.09	1392.49	1627.17	2748.23	2128.37	2056.73	2076.24	1860.8	1666.41	1057.98	1815	1919.82	976.614	1337.98	923.679	2392.26	2529.19	1506.53	1997.36	1426.75	1189.91	1572.93	1886.11	1636.34	1183.53	1453.17	1634.33	1266.95	1568.96	1509.22	1520.03	1689.41	1484.45	2023.54
YCL033C	133.714	155.581	227.974	85.2791	221.805	113.339	134.637	253.198	145.363	198.823	177.052	202.942	368.274	99.2283	137.766	191.61	157.357	161.031	272.37	149.629	149.344	118.706	250.501	202.669	119.706	170.785	179.571	301.516	168.667	259.981	152.49	125.858	241.629	103.182	161.411	185.581	131.929	242.636	155.818	229.707	237.674	176.207	234.733	150.7	181.426	145.699	376.162	148.219	172.317
YCL034W	118.793	83.3272	150.044	126.717	207.796	74.2925	108.509	148.323	126.952	110.414	140.348	137.539	187.472	187.575	70.1731	117.416	131.262	173.182	84.8081	144.471	52.7915	117.618	104.03	142.165	116.402	116.734	128.506	128.62	119.077	168.429	130.417	72.8039	153.173	162.957	112.455	119.533	138.259	115.524	167.367	131.406	138.407	96.5308	124.628	114.707	98.0548	164.369	199.399	131.843	103.092
YCL035C	1114.87	1392.19	1575.93	1319.81	2832.24	1601.59	2224.96	1466.91	2405.09	1600.23	1438.2	1694.6	1851.93	471.222	1221.88	1075.4	1617.09	1527.49	748.715	988.823	1340.05	1590.83	2197.82	1343.18	3170.29	1428.7	1119.56	1420.26	1648.69	2291.47	2881.67	1586.97	1974.7	2885.13	5879.61	1642.99	1434.78	1233.9	1843.17	1371.25	1765.76	1398.12	1843.46	1793.1	1680.41	1226.46	1958.12	769.64	1439.82
YCL037C	232.378	265.549	97.2825	145.056	193.304	191.245	179.443	196.329	173.325	206.699	180.506	330.058	194.658	252.472	274.557	232.913	204.778	208.615	197.229	295.514	199.203	171.773	178.828	198.793	178.706	184.126	221.692	188.283	238.612	217.711	180.448	263.721	179.943	203.838	158.947	214.834	213.232	249.637	168.996	210.197	235.229	237.862	257.468	164.806	240.137	237.417	320.868	296.476	209.817
YCL040W	932.763	461.377	1106.82	747.372	2195.14	463.538	1029.73	1485.78	1260.76	640.638	758.418	597.165	1844.38	1756.87	577.804	495.14	739.4	835.108	677.531	260.088	651.561	611.122	706.075	778.296	1615.71	1460.65	1085.98	760.286	691.826	1489.07	674.802	817.56	867.637	677.097	918.288	645.561	1310.82	560.368	652.277	535.681	616.533	733.908	1407.11	687.163	960.808	1874.97	516.759	217.743	758.476
YCL043C	1806.74	2139.87	1763.17	2212.58	3571.85	1759.06	2034.13	1463.6	2042.57	1997.97	2722.08	2454.12	2088.88	1809.28	1805.55	1511.5	2777.75	3135.5	1413.06	1721.36	2574.66	2040.81	2076.99	2293.84	2692.48	1565.68	1812.06	2679.54	1999.05	2117.27	1872.02	2527.87	2240.98	2111.33	2697.15	3450.01	2000.76	1504.77	2488.17	1856.68	2447.38	1929.38	1797.48	2220.33	2448.3	2601.66	2434.56	1934.14	2079.5
YCL045C	263.299	136.637	290.609	226.86	309.107	178.68	191.293	199.778	212.731	291.04	252.735	96.941	209.575	249.775	252.529	209.267	228.166	454.152	NA	152.008	203.301	219.337	239.371	283.742	209.445	208.025	205.21	230.207	232.999	229.823	260.135	233.8	266.432	189.834	239.84	280.278	273.66	226.911	191.736	230.88	237.527	169.936	274.121	230.032	238.242	209.818	415.35	191.221	230.03
YCL047C	NA	39.3163	64.0342	35.0136	70.344	44.9125	53.1889	45.5905	40.7791	41.3104	65.5817	42.735	71.5854	53.2314	NA	NA	NA	37.1481	54.5144	28.4064	23.2961	46.165	38.7876	33.4943	31.2504	37.2329	31.1239	73.3585	58.5658	61.2019	NA	35.1292	47.5717	NA	40.5771	NA	36.1875	NA	57.1319	32.2244	60.9739	65.2245	47.8389	50.2338	63.5877	51.7443	57.9613	41.8281	29.9247
YCL050C	667.821	792.675	606.525	654.633	1034.98	880.513	850.96	825.031	866.858	671.342	550.834	912.363	625.562	648.332	805.617	803.932	522.278	650.649	673.217	684.081	682.358	951.444	662.639	581.399	694.184	620.662	695.194	583.63	568.849	637.704	1026.41	833.503	592.926	809.334	575.924	603.156	584.325	645.015	565.846	637.173	520.168	685.531	613.93	614.947	537.448	713.62	1089.71	811.928	672.849
YCL054W	71.3551	97.5891	133.332	74.7574	149.322	104.46	91.2014	95.5844	104.96	117.861	123.945	127.24	117.123	107.91	142.471	137.279	79.9684	110.999	75.8373	110.921	109.556	63.6763	93.5031	94.5324	73.2314	141.94	115.036	100.139	123.287	99.8136	143.849	108.828	83.4462	111.996	87.8677	115.851	104.212	110.737	89.403	131.204	110.252	121.205	111.34	79.1861	93.603	104.477	139.628	110.612	78.8245
YCL057C-A	373.889	320.154	367.503	337.261	485.136	162.573	238.934	198.195	249.383	312.597	279.619	242.129	296.723	291.523	230.712	214.119	353.187	240.958	278.987	270.555	346.684	186.074	279.849	350.504	307.323	294.499	298.481	361.351	282.545	390.18	179.646	220.843	434.468	258.207	282.576	216.966	357.532	385.049	397.119	458.986	414.749	279.385	401.264	287.566	460.779	304.048	613.188	220.882	421.74
YCL057W	106.834	133.341	119.788	111.326	144.085	81.4693	103.019	81.6212	104.066	128.105	140.2	102.731	189.303	132.757	97.1592	93.7986	129.588	147.169	87.3632	112.133	99.2228	117.239	111.211	151.083	86.5649	102.345	99.5724	146.856	127.247	124.532	107.18	112.655	146.528	78.2097	123.446	141.31	129.121	102.675	164.292	94.1847	104.739	98.6054	141.618	134.884	115.27	130.723	184.027	121.34	117.345
YCL059C	134.032	124.477	115.089	135.823	185.13	126.57	112.649	109.052	120.676	123.209	100.795	110.705	127.77	144.837	131.102	131.983	96.2662	88.2235	114.849	122.59	93.4383	134.248	115.34	124.234	100.1	118.997	109.183	109.254	155.033	120.041	NA	170.372	105.953	129.332	84.3843	131.032	142.463	155.539	128.469	100.929	99.6201	157.479	94.2823	104.714	129.152	143.257	147.449	138.938	124.355
YCR005C	62.3185	51.3666	49.7871	34.6136	40.8729	121.879	66.6224	NA	NA	25.815	56.3243	NA	36.6765	48.6782	NA	120.243	35.685	53.0821	52.7421	NA	NA	15.8094	53.3255	NA	52.9774	56.3545	73.6497	45.7541	49.6863	58.6071	75.4676	40.9531	47.3281	35.9187	47.2784	47.5937	32.7792	31.0879	35.6449	23.7706	56.4734	33.4202	44.1173	36.1456	29.3166	54.6881	NA	50.5951	52.38
YCR011C	NA	NA	18.6492	36.2049	49.4914	NA	33.8684	32.7317	26.532	NA	30.0117	NA	36.9557	39.7094	NA	NA	33.1806	26.5914	NA	22.9088	24.2979	32.8802	23.7408	26.9766	33.4038	29.3369	22.6769	31.4204	15.0536	NA	NA	26.1204	29.4706	26.5099	30.6794	30.4126	32.8468	29.4436	27.8557	33.8062	11.8609	7.77211	30.8007	34.9846	33.1171	33.4058	26.1714	19.2728	39.0921
YCR012W	68358.3	78373.9	78249.5	91530.8	106118	137065	103156	121325	84664.7	63550.5	79655.8	78821.4	59583	64965.1	70762.2	89612.4	68439.4	79032.7	118123	77485	83963.2	112302	101258	84195.1	62811.7	78741.4	76534.8	63412.7	77552.1	69044.8	112212	89314.1	80362.6	84215.2	79494.5	91938.7	68579.7	71902.7	75281.8	58583.2	90885.8	71145.8	71221.2	101595	72096.5	73434.8	97357.6	84762.5	75997.6
YCR017C	72.8551	NA	58.5993	94.4569	145.688	60.3876	126.78	90.8192	110.54	NA	111.866	55.2762	78.1305	86.2634	NA	91.544	88.4101	79.5185	122.475	79.5532	84.9662	97.435	94.9683	106.721	90.8311	NA	84.5646	NA	NA	105.026	71.2277	69.8035	89.9098	45.173	NA	106.202	124.53	59.8761	68.7995	NA	44.6492	97.9898	80.4378	129.111	90.8893	84.7195	107.9	97.8138	61.3843
YCR020C-A	45.3284	69.847	34.9624	40.8318	NA	80.7997	44.8195	54.0159	82.9934	30.9268	20.7403	29.5701	39.8984	49.4771	52.7052	21.1828	44.4592	9.23717	NA	65.1772	44.141	66.3562	50.0401	61.6617	52.9492	66.2755	58.7789	10.2483	35.7788	38.0351	47.3272	34.8142	21.8016	35.4118	44.0626	24.5451	39.0971	42.8339	51.6575	30.1975	38.3711	24.6454	23.5576	28.2865	22.0912	44.5685	92.5959	52.1146	37.5617
YCR020W-B	NA	91.7904	94.7627	83.3588	69.9228	NA	NA	69.2817	84.8211	NA	113.193	87.0893	121.817	73.1624	108.2	81.9288	83.7266	81.5801	95.1482	77.0824	75.0127	78.582	73.3618	NA	56.5707	78.563	90.3069	89.1955	44.1631	122.311	33.9872	75.3531	97.9305	66.0295	88.2359	NA	86.6248	90.8311	83.5811	85.719	NA	69.1176	87.4908	65.4207	81.507	77.4893	94.6617	72.8121	62.8681
YCR028C-A	552.639	644.103	643.838	607.554	1127.17	1171.3	514.889	809.681	667.547	428.972	764.312	778.14	612.495	1133.89	634.591	860.237	734.311	669.403	944.719	728.482	613.825	865.357	712.334	363.233	599.686	578.696	669.887	590.41	516.732	538.785	565.807	618.291	645.685	603.948	541.453	666.137	656.876	814.296	603.078	678.76	689.488	428.588	511.156	638.845	645.692	615.527	1260.45	668.273	549.577
YCR030C	256.498	120.745	223.869	264.498	312.348	131.541	221.051	231.044	215.204	211.16	238.815	215.819	240.61	294.498	236.109	231.81	171.101	295.286	213.241	154.545	173.345	203.589	200.03	293.915	229.45	226.903	218.128	223.182	219.063	225.262	216.46	176.376	212.778	206.71	226.827	153.301	305.208	190.396	211.571	206.233	184.112	177.172	278.81	189.346	187.711	222.381	257.348	121.37	215.372
YCR034W	NA	121.618	106.768	131.758	236.276	59.3604	84.7907	119.644	149.164	147.407	147.572	NA	162.478	140.348	NA	80.0754	195.035	119.375	NA	100.887	126.827	116.036	155.484	110.642	78.4092	59.7368	115.631	147.461	123.477	79.9078	NA	158.489	140.607	85.0151	102.119	157.506	131.653	120.395	127.889	100.083	100.149	147.77	115.574	164.39	167.426	56.0229	113.371	141.84	124.718
YCR035C	43.1289	NA	27.4322	51.9071	59.3516	46.8046	33.0912	50.2236	50.0027	21.8422	46.5079	37.1754	51.4136	54.8946	56.6823	68.8254	30.7578	46.4371	29.2876	57.2801	55.7704	39.2768	39.8236	28.7177	35.1867	72.4573	63.2454	28.2709	41.411	42.9966	NA	33.1386	53.9674	54.3467	42.2744	33.1994	61.9039	53.6542	42.4321	23.4062	40.7196	38.5472	50.383	40.7674	50.4683	43.1694	54.5622	25.652	47.4956
YCR036W	70.4887	103.337	79.0069	86.0584	110.472	64.9485	73.2821	66.7193	93.3139	72.6534	100.358	63.7851	90.2965	84.4662	30.5452	82.9817	98.3433	93.6832	109.323	83.139	71.9584	65.2764	66.7159	100.978	76.6492	83.0591	92.7302	89.0529	88.5048	77.7597	86.9642	75.6127	96.8976	76.0428	58.0553	87.169	64.7135	77.2744	92.9168	80.4841	86.6087	58.7076	101.709	72.3945	65.3744	65.514	109.381	77.173	74.9753
YCR043C	160.015	104.857	93.705	86.261	123.24	40.3205	97.1794	74.5434	116.449	59.855	19.3276	NA	37.3994	69.6117	14.2279	46.7025	75.8778	49.8002	NA	101.793	96.3988	77.822	91.8207	133.62	118.447	73.464	80.6857	34.5919	70.6187	54.3445	90.8652	94.7922	59.2415	92.5011	89.1303	55.9523	107.803	76.8651	92.2463	67.8905	75.6952	63.9004	98.0594	83.5239	102.406	114.191	145.171	90.3158	99.7318
YCR052W	416.318	391.774	468.127	455.762	456.94	343.811	444.621	446.319	507.98	453.729	409.941	312.882	537.935	488.72	479.859	461.779	396.122	467.411	521.064	449.787	402.094	470.696	418.562	434.324	527.19	318.947	489.223	509.716	362.264	551.557	411.766	451.394	406.406	423.477	371.061	445.009	498.434	499.816	459.96	603.892	311.699	471.822	501.465	370.295	437.131	459.607	623.234	447.072	464.027
YCR053W	1464.47	2504.18	1784.2	1483.42	2438.28	2911.92	1562.58	2074.96	2075.05	2042.08	1726.71	2176.93	1727.4	1081.63	1399.01	1852.67	2135.03	1432.28	1746.92	2170.12	1989.74	2342.17	2066.61	1862.91	1481.55	931.372	1728.75	1604.67	1110.41	1724.54	2107.71	1898.6	1942.1	1918.69	2035.24	1862.22	1165.17	1499.52	1898.51	1572.59	1756.26	1664.17	1413.69	1829.53	1341.92	1519.2	1792.68	2476.21	1539.23
YCR057C	58.3061	52.3782	56.1354	50.8063	59.856	32.0987	67.0726	60.2978	45.8246	55.6014	41.0509	NA	54.5935	47.1853	53.7514	63.0328	43.1822	NA	NA	45.4124	66.3652	43.05	46.3136	42.7182	38.8217	22.703	65.8905	49.8285	37.0096	40.4555	NA	70.3624	44.1315	61.0038	54.0789	42.7993	71.5912	41.8939	51.616	34.9956	56.7488	69.8997	42.4336	55.0563	55.3332	32.81	44.3792	73.9568	65.1243
YCR075W-A	169.172	264.84	235.844	260.698	285.702	211.116	244.098	280.109	193.072	252.986	353.942	262.772	316.998	175.225	256.481	194.947	212.378	279.943	377.342	222.614	260.806	259.044	265.545	239.737	178.886	168.503	228.366	283.639	184.35	336.237	258.908	196.197	266.13	225.692	285.026	244.727	215.888	305.543	284.248	241.008	216.746	203.696	257.956	240.586	182.769	197.557	365.225	178.577	195.966
YCR077C	137.885	142.953	149.445	146.15	193.776	150.584	223	153.68	166.986	179.059	191.105	126.73	204.027	224.355	181.053	120.041	185.016	179.917	196.825	130.306	162.834	155.734	159.224	158.003	185.758	91.0843	164.639	223.345	136.471	183.122	165.834	170.208	188.764	170.832	161.171	180.807	185.513	169.932	156.652	194.857	183.752	192.907	159.892	151.5	151.676	177.537	168.727	154.065	155.911
YCR083W	396.786	219.985	319.892	305.796	590.692	373.789	306.369	566.02	347.389	352.41	146.613	508.587	152.834	360.338	253.643	310.158	237.178	267.92	228.23	252.992	412.879	329.982	378.339	250.802	404.557	177.183	381.279	152.565	220.59	211.357	264.492	317.774	311.22	227.24	371.529	216.173	473.304	301.378	347.802	287.94	361.563	159.943	223.381	345.916	474.248	251.97	413.864	216.4	362.321
YCR084C	644.397	818.905	780.19	762.106	794.696	619.737	682.568	812.059	836.339	659.147	1094.05	893.085	957.388	867.779	628.104	733.444	799.608	995.271	981.693	916.276	687.927	763.902	829.89	875.072	644.876	531.541	903.443	878.679	617.068	993.983	859.775	577.406	782.156	865.173	1039.75	722.389	555.124	858.5	779.927	985.493	714.316	562.801	860.205	746.414	628.78	692.205	943.389	474.559	630.437
YCR087C-A	69.3109	340.012	85.2567	118.151	115.675	152.947	173.866	275.175	84.8186	133.283	NA	179.376	129.629	164.75	128.995	165.052	135.147	92.9793	NA	213.419	123.914	265.405	85.7396	104.324	130.077	90.3396	147.31	136.2	67.8678	NA	88.3923	113.254	134.815	182.357	93.2313	144.844	112.648	196.719	136.623	136.609	92.9167	83.7505	58.2595	133.553	106.932	135.223	322.559	180.65	77.8263
YCR088W	677.939	673.789	1117.21	868.174	1184.01	659.135	713.199	1074.5	888.224	977.471	1113.5	1074.91	1064.22	880.988	967.406	800.757	863.139	1065.8	857.02	689.552	651.334	872.497	865.44	1204.31	691.585	554.706	1054.33	898.521	623.467	1203.12	1062.42	773.69	873.901	829.231	1089.91	807.06	850.828	788.188	997.716	843.105	868.493	818.203	1135.92	954.01	743.331	825.135	996.255	642.008	653.287
YCR090C	103.951	170.481	132.764	108.919	150.545	107.288	166.632	110.179	89.8483	162.487	212.013	191.329	235.804	96.0625	119.686	160.644	167.004	112.2	157.752	172.66	120.814	178.808	124.105	155.441	133.584	87.3324	152.461	109.309	85.6496	188.166	125.277	166.766	150.593	119.005	141.043	119.342	89.9337	112.887	142.664	45.624	141.074	121.174	161.809	164.147	179.76	157.908	245.246	147.647	124.569
YCR093W	75.8799	26.7958	62.8237	59.5438	62.6989	NA	54.168	39.3946	39.3167	37.3103	50.5515	NA	66.1071	61.9459	55.4204	23.3818	41.518	71.9309	NA	28.7366	15.0194	38.6119	56.9453	80.3304	35.8136	22.7761	49.3823	51.3632	55.6093	45.9842	NA	62.4373	59.9771	35.2051	44.5363	58.3713	63.0174	41.2655	58.709	45.0708	36.423	61.0622	54.168	35.9412	75.2958	46.1834	48.3767	55.8278	28.7387
YDL007W	215.922	150.224	258.378	226.578	227.427	208.384	240.62	210.945	257.321	239.483	182.879	249.235	157.694	194.346	249.746	263.678	199.038	201.552	240.501	247.212	180.544	216.794	210.086	298.522	219.997	227.729	202.519	157.614	212.996	233.564	242.691	223.483	186.101	252.329	266.846	200.255	252.26	227.179	263.634	255.638	229.607	191.033	280.047	254.867	254.369	220.281	224.071	168.031	220.326
YDL014W	808.441	745.448	572.914	656.045	822.504	756.378	820.376	737.342	806.206	776.893	716.19	719.414	628.207	610.18	839.547	725.931	725.986	702.306	598.828	845.46	889.181	876.369	771.396	553.245	714.347	808.087	675.164	629.861	696.629	510.034	684.872	769.599	701.835	819.827	722.131	817.459	690.592	721.492	657.929	772.227	657.086	794.143	609.483	761.852	651.17	662.649	916.915	822.382	817.895
YDL015C	145.896	NA	233.458	137.939	197.854	202.11	NA	141.621	193.976	239.132	230.798	220.107	176.295	197.071	347.592	196.983	234.143	384.195	215.314	77.1651	82.9018	104.816	207.203	197.32	164.53	191.481	164.886	194.672	373.737	183.573	235.28	190.989	139.312	148.41	116.599	165.715	241.35	225.794	196.31	233.608	246.419	215.946	356.199	NA	237.832	198.935	163.928	276.448	163.199
YDL018C	77.4275	NA	NA	64.1375	88.6188	NA	104.865	52.3907	84.4128	61.4054	NA	NA	82.957	74.0809	NA	NA	63.424	96.332	63.656	NA	48.8244	47.956	71.7967	88.592	53.2412	85.6199	68.4971	63.7438	75.9701	87.9266	77.3981	56.6617	65.5693	62.4028	66.3354	61.3429	83.1625	76.6847	70.0696	NA	68.5716	62.8271	85.4223	71.9442	NA	68.8058	76.5642	63.8945	83.175
YDL021W	216.164	48.7486	154.188	157.676	142.734	141.719	128.599	225.405	163.055	87.6575	108.404	66.0078	114.674	157.732	83.1885	75.7301	89.6885	186.277	75.4506	35.7751	84.1211	265.734	169.342	124.404	105.107	107.275	94.7811	72.7572	134.686	102.7	157.657	131.111	224.751	136.888	134.865	136.25	93.1959	174.064	132.665	36.7533	156.002	78.3555	102.104	150.671	108.85	127.605	43.0165	NA	198.031
YDL022W	2624.3	1211.51	2507.78	1314.95	2288.3	1837.71	1631.37	1234.44	1102.67	2586.01	3291.07	2107.65	2263.46	3169.41	2880.43	3483.89	2134.81	4135.14	2817.35	1588.13	1847.01	1294.27	2050.87	2018.76	2566.35	2304.76	1898.43	2930.19	3206.29	2571.2	2350.95	1984.46	2382.64	2301	2718.27	2745.92	2136.63	2198.19	2164.19	3687.82	2561.27	2681.61	3103.9	1767.73	3062.49	2543.34	1467.05	1519.9	2711.23
YDL029W	479.309	419.626	549.259	447.599	467.819	408.471	372.92	473.999	416.397	437.652	494.919	458.101	558.08	631.683	461.119	450.374	449.706	554.403	486.457	405.187	421.065	367.468	452.912	586.549	511.558	454.004	407.961	581.489	507.435	492.777	409.796	340.591	389.401	398.306	477.466	473.73	540.363	355.256	442.953	414.152	420.217	512.658	590.94	440.759	502.395	466.786	283.131	304.103	529.698
YDL031W	75.4093	84.8853	71.0327	48.2776	77.0818	68.528	75.2486	108.327	69.2821	68.9657	78.637	62.2191	100.494	57.0255	64.2653	83.6504	63.6816	85.2078	82.3947	77.5503	87.7304	48.5368	61.5561	76.5379	68.2921	87.203	72.4427	78.1189	79.2987	62.938	85.8815	69.3634	69.6683	75.8094	50.7023	70.7151	69.2071	108.296	78.7785	75.2512	58.1134	75.4749	79.2838	59.8377	58.5923	79.4885	84.9291	100.249	90.5448
YDL040C	76.2266	74.7723	71.2419	59.2258	89.527	61.1207	102.914	54.2869	82.5322	60.2348	35.3537	46.9251	122.975	45.0724	43.8634	63.6197	100.251	74.6381	52.878	76.5986	60.3821	73.7097	74.3274	60.8781	145.499	59.8699	89.4012	92.0206	85.331	85.8333	57.921	79.7137	88.5755	47.413	59.2937	74.7415	72.4452	67.0113	82.6229	60.6787	79.2154	84.9413	68.1238	79.6357	100.901	90.8225	29.6898	75.1456	97.6118
YDL046W	190.866	219.667	309.688	277.912	219.523	298.794	195.858	153.646	146.485	175.594	146.99	257.846	274.937	231.201	163.69	137.673	245.418	180.734	370.569	202.515	NA	216.313	174.272	145.898	197.003	178.177	144.75	181.363	181.516	281.179	128.772	184.729	244.139	209.234	191.229	155.268	170.695	178.953	234.741	200.611	206.791	101.803	227.229	229.658	188.582	344.103	447.034	220.879	183.169
YDL047W	97.0073	107.843	127.862	113.763	128.015	126.363	134.685	114.149	99.776	141.22	137.584	122.394	141.874	103.401	131.281	146.919	114.853	116.294	NA	96.2649	79.7753	111.537	99.2378	135.829	86.8034	111.385	108.117	134.719	117.631	95.8514	104.471	108.448	118.538	73.159	105.157	103.169	133.098	111.423	82.0417	99.9824	98.6906	126.159	103.461	109.119	107.006	137.202	118.243	114.773	119.592
YDL052C	278.581	122.723	220.041	178.23	231.065	90.5759	273.957	75.6668	167.722	176.505	169.359	102.831	253.677	203.597	220.867	182.844	184.508	158.49	131.86	178.899	139.927	173.098	222.804	286.322	184.651	163.831	173.936	208.06	171.113	200.817	230.153	228.674	229.099	147.88	218.159	224.872	272.802	122.166	172.243	144.04	207.682	220.16	236.764	180.409	165.894	257.357	280.406	169.24	242.713
YDL053C	97.4778	110.573	80.1596	68.4094	64.3545	103.864	102.994	79.6398	80.141	110.907	97.0999	100.09	99.1531	129.041	94.5693	99.4117	85.7998	104.399	126.094	103.567	74.5801	97.7174	88.0364	104.877	104.152	64.8196	81.8162	104.752	118.859	87.0331	79.2389	89.9815	92.4397	72.3302	81.0911	87.1203	121.811	93.4909	88.2468	102.328	94.9227	80.6908	85.7833	98.5139	100.527	98.6663	89.7819	74.5905	81.5045
YDL055C	4418.07	5334.81	6751.45	5539.7	7142.41	4834.71	4702.45	4737.01	4056.7	3400.8	5790.88	4345.48	5201.85	5256.23	6359.22	5338.73	4954.85	8750.74	5704.78	5119.74	4046.01	4849.67	6060.61	5206.12	4971.08	4012.59	4792.08	6315.53	6101.37	5462.1	5765.71	4038.32	5634.01	5882.41	7405.83	4436.07	5656.13	5179.84	5089.53	6298.28	4603.32	5283.58	5971.95	5434.77	5539.97	5207.12	5062.53	4149.12	5701.57
YDL058W	102.026	185.496	137.174	96.2152	114.163	105.679	118.059	151.199	139.746	141.078	156.937	158.131	204.879	139.605	90.4964	113.71	139.388	125.899	169.839	128.752	142.898	139.578	129.593	124.174	123.904	155.21	146.721	174.092	150.096	155.439	160.402	103.599	184.235	59.9243	135.947	147.28	125.65	136.857	113.45	146.925	161.938	143.547	148.736	145.15	127.15	114.106	130.219	138.368	128.878
YDL064W	120.14	156.172	162.595	121.564	142.479	194.873	158.093	143.375	158.266	118.146	125.89	150.272	183.609	92.0115	109.433	138.768	177.443	173.81	109.054	147.861	145.961	173.183	148.593	131.605	133.824	185.013	150.368	123.409	137.983	143.956	167.543	119.164	182.914	174.878	156.168	157.208	70.8586	152.529	152.888	143.023	144.148	123.358	112.551	165.387	NA	168.084	138.984	142.133	95.5079
YDL066W	915.938	826.709	553.003	840.273	822.403	663.579	830.522	1155.17	820.244	528.443	562.647	859.954	631.936	631.604	589.021	762.184	873.488	538.683	670.313	663.129	916.18	846.196	921.361	698.915	848.703	469.617	682.847	645.699	609.041	613.239	913.479	1207.74	871.015	643.662	547.328	624.81	728.588	620.938	683.364	711.958	711.729	787.319	620.17	776.006	941.736	578.79	749.297	1111.33	886.027
YDL067C	347.772	459.157	286.89	446.714	314.111	122.673	205.241	144.946	266.425	244.502	93.1564	231.172	183.401	154.932	224.004	163.535	331.382	151.046	NA	420.657	435.072	305.715	367.877	324.28	378.818	314.111	286.312	182.668	283.55	244.349	181.885	319.382	231.157	296.267	333.129	182.621	408.705	403.902	347.702	437.775	417.447	232.006	246.496	338.381	499.116	233.482	389.894	244.881	335.382
YDL072C	418.456	170.703	377.778	344.472	330.813	219.33	368.668	286.414	371.905	464.462	370.252	274	428.072	304.451	187.25	293.472	353.297	480.041	413.123	172.263	321.291	175.643	307.483	457.844	477.513	255.11	228.643	584.074	373.263	437.174	328.517	332.062	336.92	253.871	378.377	370.551	565.256	234.797	331.438	278.48	324.424	433.451	499.692	285.9	442.242	591.338	226.048	407.478	364.675
YDL075W	1848.86	2983.52	1267.97	1853.6	1519.58	1475.09	1756.49	2321.89	1902.59	932.681	890.971	1137.29	956.954	968.171	1226.12	900.983	1401.59	1138.52	622.635	2531.74	1857.72	2548.44	1623.23	1396.04	1796.91	1489.04	1478.54	1046.71	1335.04	1145.09	1456.41	1871.91	1383.49	1923.99	1337.52	1301.65	1304.18	1583.4	1594.05	1279.38	1563.66	1321.35	1222.51	1635.81	1468.69	2231.33	1870.2	2776.31	1802.72
YDL078C	486.937	299.233	508.292	681.579	458.289	318.74	439.275	351.601	497.501	432.756	452.403	510.967	502.159	624.409	536.101	440.96	473.831	478.526	425.687	377.183	488.899	520.992	445.739	365.026	542.736	465.06	472.742	393.226	438.687	509.222	418.271	440.757	472.383	509.461	468.398	451.413	603.059	513.09	478.31	479.679	529.57	437.105	493.508	498.141	557.221	485.314	434.183	295.676	498.807
YDL081C	6794.57	9410.21	4168.01	6330.47	5703.45	8022.42	6354.26	5193.43	6387.87	6722.12	5158.33	8241.07	5874.04	7392.58	7189.49	5507.57	7392.55	5105.77	6038.97	9974.24	6782.93	7256.6	7484.12	5754.09	6470.8	6799.23	7642.82	6375	6595.67	6238.01	6289.06	7610.41	7001.83	7258.89	4494.55	6813.46	4287.48	7269.85	6487.21	6989.32	8733.54	6518.66	4691.43	6217.06	5682.25	6401.29	8465.68	8655.55	6417.84
YDL084W	907.008	801.173	927.065	1020.5	927.967	759.986	854.688	1041.11	730.158	841.457	997.95	966.165	752.524	925.406	1191.87	857.54	864.999	1270.86	1001.95	911.843	625.233	1053.97	911.069	949.19	958.609	925.555	1008.71	749.788	966.299	978.603	783.03	830.996	713.645	1075.05	973.372	767.028	1068.64	869.915	827.269	1058.23	831.437	847.595	1028.44	862.57	830.093	901.423	926.683	648.175	919.038
YDL085C-A	168.525	144.148	206.336	172.489	129.541	217.015	216.574	245.21	177.5	NA	237.071	150.519	209.842	155.106	124.32	163.854	198.392	166.318	212.929	178.023	NA	242.363	142.657	179.144	115.637	241.478	219.264	275.9	144.079	240.239	294.653	94.8937	232.763	169.384	133.552	175.132	111.572	105.186	186.192	112.624	200.462	132.686	176.943	180.699	119.633	219.368	227.028	200.149	108.043
YDL086W	221.052	321.184	400.163	270.048	229.327	369.323	176.418	463.284	350.615	223.73	170.093	283.9	523.338	149.552	NA	196.202	315.445	229.016	189.365	220.79	221.089	277.377	269.955	363.737	213.597	348.526	348.549	335.628	309.673	507.635	284.836	190.388	439.407	239.023	414.721	281.094	249.329	222.303	328.892	246.534	361.779	245.583	314.43	292.527	242.71	258.145	331.602	282.851	221.102
YDL092W	84.9956	96.1784	137.901	99.2343	78.381	121.886	154.063	74.5745	121.787	124.228	111.007	131.069	127.301	164.639	186.869	123.204	108.121	86.2663	148.014	114.2	113.388	147.047	114.882	98.685	116.814	113.33	107.674	117.859	166.187	122.909	95.3668	79.7628	101.214	115.424	49.9871	133.609	109.201	126.633	71.0421	113.399	118.108	121.57	97.246	86.2757	123.708	127.326	99.1374	110.289	98.3902
YDL095W	241.552	184.849	212.547	185.835	309.471	123.627	307.248	191.883	194.624	129.79	243.931	106.841	239.11	209.688	147.146	225.832	217.063	206.137	150.677	193.413	215.289	173.845	199.554	251.002	318.894	190.021	192.808	257.021	248.89	226.944	269.061	145.254	244.581	243.969	186.084	214.009	236.093	185.918	220.179	201.033	231.987	182.932	239.718	198.658	292.264	304.073	212.601	208.889	237.078
YDL097C	348.188	284.873	347.761	267.512	336.22	237.148	318.897	233.108	300.058	311.606	259.986	275.689	287.167	358.735	204.738	283.068	312.864	253.43	228.275	267.157	250.74	211.496	262.43	315.914	387.227	286.163	286.05	272.045	311.958	334.396	263.961	299.025	294.279	261.812	286.106	261.469	312.768	267.62	293.749	278.343	312.948	292.525	326.297	295.419	370.102	343.129	289.323	264.815	331.274
YDL099W	85.8653	168.171	149.39	158.741	132.259	201.589	154.955	139.447	180.13	215.547	228.144	234.621	254.692	205.709	127.091	148.055	187.644	199.994	267.543	149.095	127.742	151.129	160.078	194.451	136.05	175.668	168.578	184.025	212.221	243.9	143.278	159.22	174.608	104.873	212.599	206.957	122.896	123.931	190.17	177.313	174.352	145.854	201.787	189.73	125.68	138.688	125.666	133.724	122.603
YDL100C	309.876	303.533	323.632	321.981	370.242	297.673	379.352	293.113	325.229	320.24	347.519	320.81	331.066	432.486	327.866	371.708	319.417	358.966	242.332	275.019	267.419	317.284	288.536	332.325	417.04	294.379	309.714	315.674	385.335	360.619	360.908	299.997	282.317	308.308	311.142	375.915	323.98	282.151	302.51	305.884	284.241	365.984	323.762	290.323	359.323	346.506	371.095	300.508	294.727
YDL103C	126.781	88.9897	128.287	165.389	142.67	196.439	171.587	109.498	139.97	127.505	184.954	157.244	179.598	176.792	185.507	163.292	120.987	204.168	180.47	172.828	142.107	199.601	144.734	147.57	160.957	165.127	148.104	133.878	218.013	181.121	120.424	145.018	152.744	141.297	161.593	151.742	149.387	161.554	143.932	170.846	126.237	156.431	188.917	130.603	137.355	147.124	144.958	137.121	102.84
YDL110C	386.655	330.058	622.051	431.319	476.377	233.143	277.237	265.855	499.58	552.747	628.284	476.786	859.333	757.614	372.145	293.697	551.558	493.736	634.392	228.134	523.576	343.106	882.993	449.919	421.879	523.373	509.314	580.542	490.5	723.196	454.371	318.365	657.441	452.807	847.711	514.084	479.923	616.773	586.923	508.396	760.63	448.337	607.376	572.498	545.906	471.029	305.887	306.745	508.873
YDL111C	18.4658	27.4099	34.6683	43.4804	93.235	52.0592	52.0173	67.9373	36.089	30.5943	27.8315	67.9394	21.607	42.7851	NA	66.4367	46.4946	33.1512	NA	31.0972	NA	53.8267	43.0558	48.5813	NA	51.1689	47.3632	19.647	42.4833	36.2076	27.8147	41.7637	44.6472	49.6452	69.9326	29.3332	74.6096	51.7685	41.076	64.3951	41.56	NA	28.6082	38.0962	33.5122	35.0532	NA	41.9557	44.3748
YDL116W	52.6878	34.5349	NA	29.4279	67.8802	NA	48.2002	38.945	NA	44.139	39.268	NA	72.8917	NA	NA	29.2974	53.229	NA	NA	NA	34.5447	47.5091	35.9454	NA	42.2194	48.4546	53.915	57.8142	40.7283	41.7283	33.716	32.5082	39.2416	19.9035	54.1162	37.5474	41.3421	48.5338	NA	NA	32.9232	40.8023	39.3554	14.7914	47.9876	61.2066	55.4777	48.7571	58.2259
YDL120W	NA	143.142	145.572	123.09	66.0039	156.137	93.9039	88.3637	108.763	107.341	123.76	114.01	71.1123	161.833	77.9467	255.236	112.294	104.016	154.444	122.399	128.699	162.688	55.3134	106.717	77.2482	149.251	168.242	133.707	129.212	52.9746	151.928	108.518	118.459	41.6919	123.177	100.583	165.393	97.3687	70.9321	NA	92.6979	80.384	NA	106.998	128.107	104.623	174.077	137.41	81.6412
YDL122W	145.468	45.7117	119.024	116.044	138.601	112.08	104.815	78.0028	93.8884	126.988	97.4963	121.865	108.501	135.271	109.016	104.408	102.961	136.768	100.808	110.906	89.8937	94.4539	80.1529	82.6933	134.03	122.864	119.659	73.3769	113.561	94.7624	172.599	114.824	48.7582	105.03	85.589	86.3762	130.693	74.4529	122.723	147.932	113.043	121.576	121.925	103.254	112.613	107.2	86.7197	86.7029	120.261
YDL124W	408.953	561.821	364.398	634.456	560.839	613.846	574.115	1998.35	592.369	513.693	560.568	300.013	223.501	719.244	158.129	1152.92	815.64	1396.79	609.779	262.156	323.627	630.396	337.596	817.354	1191.37	995.234	989.108	411.186	477.642	229.387	1112.54	845.799	952.936	290.8	341.891	443.503	666.802	227.259	530.212	568.929	295.947	258.82	1193.54	386.346	484.096	989.259	32.709	275.128	346.132
YDL125C	502.766	702.302	718.014	479.114	459.547	1400.09	976.769	494.613	538.666	920.466	946.999	816.106	956.069	757.592	888.561	966.454	652.724	837.332	1377.47	724.779	452.247	608.846	796.061	760.275	357.224	836.549	717.098	765.877	869.165	1164.92	1033.45	446.549	779.688	616.77	650.637	761.329	418.537	562.83	562.807	926.109	713.145	638.992	996.407	437.171	565.442	594.63	802.652	795.069	424.438
YDL126C	2055.44	1534.58	2734.6	2187.01	1879.33	2230.34	1865.74	2140.66	2468.26	2490.76	2306.87	2252.89	1951.23	2504.66	2108.63	2365.65	2083.28	2280.52	2219.53	1903.21	1944.54	2254.72	1979.04	2198.5	2201.39	1913.9	1925.05	2109.13	2130.71	2189.2	2229.06	2026.81	2271.05	2397.23	2338.52	2309.92	2285.52	1837.92	2401.8	2320.72	2031.41	1998.04	2354.29	2433.7	2173.05	2169.49	2476.34	1873.89	2213.02
YDL130W	651.142	2854.24	982.301	1006.97	886.769	2706.57	1460.2	1178.58	1091.07	1607.71	1704.08	2092.21	1465.35	900.054	1596.84	1554.77	2002.91	1355.37	1324.09	2606.82	2134.77	1670.36	1377.54	1014.08	1192.48	1444.36	1768.75	1055.12	936.818	1405.98	1335.72	1586.33	1468.61	1678.32	1025.67	1785.17	755.407	1867.53	1099.67	2127.98	1416.06	1224.34	1022.04	1287.57	1443.45	1264.31	1927.92	2357.31	1047.66
YDL130W-A	116.968	NA	210.349	122.942	156.876	85.8326	110.223	133.38	154.071	136.42	152.412	141.693	189.686	214.207	125.601	146.131	127.353	155.245	110.151	45.3127	96.7831	87.6997	136.797	165.935	105.329	172.208	169.436	135.326	140.11	163.423	134.259	93.7419	147.668	99.1613	178.314	106.327	180.879	168.025	162.207	163.451	141.722	119.931	186.949	149.781	181.095	103.755	79.8064	48.879	134.065
YDL131W	2940.85	NA	2722.98	2816.52	2325.84	4558.41	1950.02	2677.74	2836.23	2575.11	1379.25	2249.83	1466.18	1513.95	2397.02	2669.71	1742.89	1967.64	1569.28	2009.17	2735.47	2203.76	2755.52	2675.89	1560.44	2378.83	2236.85	1036.64	1685.98	2105.4	2277.12	3516.12	1559.31	2748.25	2141.14	1856.61	2543.84	2541.03	2136.48	1223.25	1957.89	1959.42	2329.93	2750.97	1647.24	1901.55	3586.07	3000.54	2535.74
YDL132W	173.816	NA	171.635	151.285	157.909	72.5234	151.038	153.598	156.67	199.492	154.303	159.601	169.734	167.255	122.58	141.185	160.563	115.809	108.456	58.2811	125.874	118.306	137.268	189.748	191.082	105.573	106.713	196.081	159.14	136.627	NA	135.439	155.586	108.644	167.317	171.021	202.065	124.479	176.513	63.3401	164.373	220.192	NA	153.564	193.091	143	105.634	112.808	230.143
YDL135C	138.193	196.736	196.104	187.439	141.647	210.297	212.133	120.877	199.02	188.341	170.242	223.199	206.924	160.792	156.326	142.043	202.68	200.172	215.663	192.108	64.0267	210.607	204.23	236.768	138.202	180.988	178.628	168.802	205.85	219.146	141.431	184.895	218.569	129.749	223.728	213.442	153.106	179.426	211.265	187.128	219.864	175.468	180.924	232.352	147.58	128.972	178.713	148.678	149.043
YDL140C	188.214	149.365	179.328	213.412	185.615	135.905	176.188	160.654	164.968	187.763	184.205	169.544	201.886	194.951	203.787	182.705	162.462	203.729	138.066	166.094	171.879	173.93	178.583	162.477	216.682	172.311	198.578	207.786	188.466	167.969	191.972	174.183	158.602	195.396	174.394	179.667	200.872	183.199	157.492	195.041	160.572	190.703	202.278	170.783	163.474	181.423	156.188	144.09	181.657
YDL143W	480.421	437.103	441.071	467.998	459.596	500.812	455.552	444.54	444.4	470.894	494.114	471.766	453.12	518.111	510.329	573.173	434.455	528.724	512.349	503.231	522.729	455.563	412.318	430.647	503.92	462.242	478.828	480.313	509.866	466.707	467.797	529.667	466.765	522.085	435.283	510.494	474.916	557.429	460.11	534.605	439.437	497.864	460.159	479.228	469.49	495.889	514.787	448.294	514.269
YDL145C	489.873	304.673	398.641	375.65	467.887	225.736	412.862	371.919	412.137	319.948	387.507	277.262	374.316	394.514	324.05	313.661	396.073	356.824	296.882	302.46	335.636	318.175	368.775	460.778	502.157	342.032	372.236	408.177	404.128	398.347	391.744	397.251	355.133	377.077	396.373	359.862	493.808	340.092	393.934	346.95	390.893	364.614	500.053	392.768	485.233	411.717	306.925	334.287	467.346
YDL147W	287.48	261.084	229.045	203.68	277.67	184.887	290.928	197.927	215.232	194.712	158.508	130.827	173.315	193.809	130.813	113.25	240.95	114.818	153.921	194.426	203.278	163.69	176.818	231.126	368.227	186.109	188.363	161.095	220.259	230.274	131.783	214.37	223.342	167.833	200.75	182.232	229.779	142.44	236.687	155.829	227.552	205.31	244.962	207.806	317.885	255.286	222.751	236.067	273.064
YDL150W	51.5209	76.1459	41.2789	55.0464	39.8459	71.4546	86.8512	86.9552	80.1716	106.175	106.499	99.2019	99.7003	90.1539	72.9786	129.07	91.8861	130.928	65.4406	102.726	103.353	97.3787	77.4856	74.9735	79.402	101.264	82.789	96.6434	104.753	69.5858	114.2	97.5091	88.6373	78.1048	64.7407	67.7363	75.0311	85.7009	54.6321	61.6706	98.3234	112.977	40.9723	61.697	81.4704	83.5823	108.882	101.133	79.0678
YDL153C	50.6775	64.1985	41.041	45.3867	36.9712	51.6167	43.1579	71.8331	43.2272	32.6181	15.798	87.5857	60.9228	58.5427	55.1435	57.7537	42.7374	17.8897	NA	63.3609	41.709	61.2254	31.5977	27.8325	NA	48.5545	52.3583	26.8163	42.9533	43.3538	NA	38.8517	39.7295	57.1963	31.814	44.0363	30.1652	69.106	44.4879	53.5693	37.0591	59.6041	28.1078	45.194	34.313	47.363	52.3508	56.0029	49.2479
YDL168W	999.913	679.015	859.917	775.214	854.432	767.019	767.364	830.005	1209.04	393.682	1267.01	1604.76	3109.89	259.377	795.665	511.3	347.857	199.085	321.821	675.763	728.753	636.461	971.358	1140.36	1137.16	320.365	257.484	277.648	214.083	3112.8	197.886	1023.84	1353.91	638.249	1194.13	1076.47	186.796	886.171	1076.53	300.441	421.791	426.648	1401.07	952.268	237.034	776.312	981.165	420.031	866.789
YDL171C	96.316	159.837	165.996	306.131	68.1318	256.278	162.09	NA	133.805	244.997	242.239	166.748	165.183	416.161	444.921	291.298	359.296	341.228	225.705	285.405	130.756	191.494	119.693	66.5089	163.371	186.273	316.779	356.206	393.602	83.5122	486.384	144.637	134.608	190.131	85.4283	228.195	197.68	393.455	204.385	411.37	242.813	292.17	139.688	277.129	450.233	195.965	279.867	321.596	102.121
YDL173W	67.8547	90.3356	77.604	116.14	78.3281	100.701	74.0107	113.814	81.2066	64.4899	104.581	111.213	80.9154	125.084	43.5388	86.6092	105.764	90.2001	99.4797	80.065	88.1488	111.026	70.9102	98.6477	55.7776	77.6413	90.3114	79.2522	63.6853	68.2519	103.256	66.3276	94.4427	88.6114	80.2953	112.593	60.6722	68.0252	94.2792	59.2175	45.6764	62.3486	65.0686	95.8481	64.2258	93.048	86.4582	69.0571	76.673
YDL174C	319.326	216.576	107.739	268.862	259.896	665.526	227.432	148.963	269.163	275.671	308.44	330.722	449.363	313.045	248.054	295.519	332.918	370.794	433.552	260.114	294.089	248.227	239.848	285.228	224.961	308.909	296.736	286.888	293.511	421.708	135.494	211.279	298.734	242.579	258.33	339.61	283.171	355.141	298.674	366.661	441.115	225.253	358.303	268.054	250.913	330.584	371.311	278.838	283.039
YDL178W	168.937	134.199	184.937	126.75	172.184	261.125	190.657	127.325	149.135	151.823	169.825	216.914	153.25	296.829	128.134	173.913	182.884	190.909	206.238	191.223	151.192	149.506	152.259	172.679	174.565	159.808	194.856	176.667	149.566	142.285	130.419	170.653	178.884	123.77	114.179	168.383	223.124	204.503	182.426	212.327	189.488	145.459	165.052	152.272	184.474	154.288	175.65	125.318	199.186
YDL181W	910.338	882.565	1324.69	1175.79	1052.01	139.421	214.733	532.192	782.443	1503.33	935.296	1356.21	1082.06	634.964	1006.05	930.679	1246.34	1405.57	490.718	938.67	673.306	844.612	1174.68	1133.43	560.432	1330.3	1123.01	1371.34	1869.85	1387.05	616.408	558.633	1023.84	749.029	1756.46	945.6	1151.29	1357.94	1295.31	2487.58	1591.89	1021.35	1526.35	961.701	1387.39	637.669	1437.86	422.356	779.07
YDL182W	824.399	1047.87	919.374	491.308	744.33	2009.43	1163.72	1185.88	833.118	771.627	721.871	1405.28	853.203	492.845	734.521	1175.75	818.931	687.018	1350.83	869.326	1163.29	527.619	931.122	866.769	598.768	1264.29	1119.98	805.295	1041.63	983.46	953.936	1350.83	815.655	1170.81	749.492	954.582	963.353	765.898	771.895	972.993	973.797	965.829	1113.81	764.61	642.046	664.625	861.415	2175.38	769.492
YDL185W	3003.14	1893.48	2000.07	2976.27	2784.42	2697.6	2594.39	3086.9	2868.41	2662.87	2959	2783.52	2372.76	2118.07	4038.07	3339.24	2392.88	3945.71	2781.73	2233.74	2649.86	3478.76	2657.35	2698.65	2928.72	2436.83	2803.96	2174.64	3056.94	2467.21	3838.91	2718.35	2506.19	3260.82	2395.83	2284.91	2485.69	2995.87	2205.42	2705.01	2483.28	2805.61	3008.61	2623.45	2575.57	2988.04	2067.41	1893.7	2704.02
YDL192W	585.543	2135.08	524.626	1113.77	1283.24	888.279	1262.35	1416.62	1305.42	1392.79	1226.72	1339.04	1150.47	577.158	652.542	420.905	2154.76	739.528	407.635	1216.35	1263.05	2082.87	1296.06	796.47	1418.11	806.695	780.409	1213.4	772.202	1023.24	1001.94	1321.63	1363.37	930.422	1683.86	1740.27	585.692	823.667	1286.05	715.744	1006.63	1026.3	631.978	1879.6	1063.49	635.855	703.842	1378.04	909.578
YDL195W	426.66	329.444	424.477	430.522	453.176	453.284	419.838	369.643	416.858	489.904	528.4	461.25	490.572	544.747	525.912	590.577	405.928	639.795	483.385	420.003	365.632	399.388	400.338	483.639	515.171	517.585	521.538	557.012	496.278	479.766	543.154	417.909	417.583	486.547	427.689	453.668	573.239	494.724	412.51	549.086	442.992	440.489	567.972	425.168	487.808	466.283	436.561	369.343	444.178
YDL198C	296.763	380.931	387.253	275.943	353.592	445.344	213.586	293.159	240.367	225.541	244.03	350.319	328.285	214.576	127.833	139.427	251.391	179.438	118.372	377.05	404.4	221.034	236.285	266.834	286.072	166.926	191.14	267.226	215.229	310.864	217.879	263.218	279.639	266.97	173.175	197.499	237.14	280.461	275.45	397.011	251.127	247.955	210.136	200.83	329.621	238.153	365.585	436.226	288.213
YDL201W	36.1534	34.1342	22.4876	39.9551	41.7368	16.3596	21.9294	43.5557	28.8606	27.7633	NA	29.7393	24.4281	NA	NA	15.6076	36.7485	25.417	26.8944	25.3783	NA	19.2032	34.0278	23.9404	43.0274	37.8788	28.7983	19.0089	45.1236	NA	27.8531	35.61	31.2286	23.1958	NA	NA	14.9747	46.7827	34.7732	23.1399	23.5762	34.9035	NA	25.4547	25.5125	20.512	26.6346	38.7491	24.0957
YDL204W	559.466	NA	461.221	170.546	155.762	NA	124.705	83.2927	102.327	280.643	259.458	76.9259	462.804	585.25	67.0868	121.387	165.896	386.06	508.166	26.4471	267.252	62.8819	268.19	162.278	450.32	476.244	245.909	308.228	338.571	421.325	293.633	79.1971	506.806	240.506	387.812	283.371	427.827	169.988	240.299	439.007	158.001	198.858	604.642	100.713	410.825	214.103	NA	NA	414.116
YDL205C	71.3499	111.534	123.72	71.7741	NA	152.291	108.275	98.7827	71.5573	68.1157	88.3166	119.938	89.2605	122.698	92.4051	153.071	64.4057	154.834	88.5465	151.73	84.8873	72.44	102.942	90.1657	92.7152	103.097	85.732	84.1021	109.993	77.375	137.384	95.7137	103.814	80.3883	88.4785	92.2673	107.34	144.035	100.209	146.874	95.3414	70.6672	118.043	93.6194	74.9636	72.9897	143.505	109.053	62.3793
YDL208W	261.418	479.722	274.058	385.576	224.277	305.024	304.257	384.475	254.313	263.835	227.104	263.115	287.954	287.207	348.665	190.101	307.186	256.49	264.434	390.065	286.644	566.696	269.797	226.106	273.086	291.695	257.164	213.895	277.835	236.899	303.78	307.726	256.027	321.731	206.281	299.124	193.944	281.28	255.687	249.385	232.174	279.323	219.102	285.152	236.209	269.527	420.151	406.206	260.363
YDL219W	128.136	190.531	188.111	162.185	159.179	195.607	259.858	158.162	196.02	222.156	208.82	264.775	221.982	135.235	150.242	150.054	195.912	141.712	128.94	254.679	106.543	125.661	240.182	185.629	150.828	180.834	157.919	136.732	164.33	263.825	185.16	150.981	NA	172.836	231.432	175.852	95.2753	169.685	200.25	216.962	134.685	147.22	161.525	191.553	104.96	123.438	173.033	146.827	127.141
YDL225W	156.65	150.761	176.226	197.825	154.819	175.745	151.692	175.189	199.097	142.522	177.304	140.038	151.996	177.379	226.785	189.413	132.28	187.841	188.052	161.407	159.163	174.705	142.862	189.575	165.275	138.49	168.866	152.49	80.633	155.895	171.821	159.839	160.101	169.129	148.916	146.605	197.071	146.739	156.943	174.812	129.566	155.692	165.099	165.568	132.403	178.94	184.417	159.274	132.602
YDL226C	89.41	108.168	127.146	136.598	113.066	148.901	147.735	220.761	175.865	173.659	158.689	184.044	185.681	143.284	138.031	133.475	175.747	162.114	147.482	182.741	119.556	164.572	156.275	156.677	115.373	182.136	177.172	172.621	163.265	202.689	196.905	124.582	148.045	154.428	167.106	155.84	144.371	127.718	188.07	166.031	133.353	121.45	159.862	141.142	108.868	124.373	115.263	117.532	96.1703
YDL229W	930.26	NA	1050.8	509.416	1009.39	953.371	706.314	1048.3	1382.47	2026.42	1501.16	2103.21	781.376	825.822	1769.47	1485.1	1269.03	1548.37	1827.74	800.464	1506.46	1143.15	1307.4	1939.96	501.561	1071.21	1037.93	1579.37	1354.49	1440.76	1505.63	1316.88	1056.12	959.228	1888.76	1697.82	555.235	1152.04	1471.09	1356.65	1334.73	1925.95	1431.83	1057.46	896.148	NA	444.784	1037.8	903.749
YDL230W	24.6981	NA	13.6322	NA	47.7531	30.8399	24.3333	46.2502	16.8505	26.9342	18.8147	NA	12.5737	31.7852	53.716	35.5952	24.4568	28.6003	NA	NA	10.7913	9.44977	NA	NA	21.5257	30.3811	24.2802	NA	14.0763	26.0339	16.7499	28.08	NA	10.2719	NA	43.358	NA	16.157	16.0998	NA	17.9918	34.4038	30.1742	NA	16.5441	34.0979	10.9289	NA	12.385
YDL236W	243.163	224.212	216.391	243.797	252.664	228.497	233.273	244.558	228.949	390.179	373.713	347.984	492.141	367.948	247.475	226.937	345.692	255.501	288.816	248.498	191.915	204.458	216.309	324.799	285.652	304.97	251.071	402.128	323.642	365.569	216.391	187.927	263.235	208.68	247.359	214.867	370.243	246.816	252.607	217.672	255.631	303.334	332.318	264.558	291.506	319.741	232.739	293.708	239.27
YDR019C	496.231	256.345	521.845	644.968	419.369	530.151	649.196	730.956	649.557	239.191	627.103	569.741	595.675	915.491	332.4	422.409	554.199	386.207	666.011	475.382	589.855	704.444	460.407	711.912	624.481	472.865	563.204	642.926	487.574	604.891	444.47	316.271	351.999	524.496	401.654	634.415	522.513	300.53	323.886	468.265	483.005	434.483	563.857	291.973	620.382	648.176	574.014	468.957	428.01
YDR020C	45.4517	53.3205	54.0492	45.8233	34.285	81.0741	70.8307	82.3558	72.3771	65.6358	54.4927	62.9831	50.2153	67.1309	NA	NA	51.069	51.0736	36.5184	63.774	NA	62.0838	56.5462	32.1478	41.9095	67.997	74.0815	57.3479	52.2193	60.6984	78.3444	62.1161	NA	63.176	62.7522	55.9708	62.2196	59.4805	57.3448	42.9304	35.3496	48.8698	47.5342	NA	NA	60.6491	45.4043	66.4864	54.4023
YDR023W	1000.4	842.79	875.797	884.456	1065.08	939.403	1116.83	869.519	839.185	989.807	1002.14	1016.47	822.993	1102.41	1173.59	1030.95	912.598	1112.78	890.043	898.379	750.314	981.818	820.288	858.471	713.318	924.558	870.976	906.454	1212.31	919.113	962.686	1079.78	886.749	900.934	683.956	1051.65	753.805	996.465	794.228	965.779	908.059	1205.87	1014.47	898.862	932.761	769.18	1096.9	838.429	894.673
YDR028C	67.4873	64.2084	102.133	55.8847	42.9129	75.7938	67.8686	92.6537	67.0702	81.3767	87.4477	77.4232	92.5703	75.1521	55.4875	53.7687	61.8503	75.5176	70.8822	73.5417	73.6852	50.6559	70.6151	77.5554	64.216	71.5205	86.8046	72.7438	72.6887	72.2501	119.552	50.7919	90.4889	79.6441	58.8295	69.8514	NA	88.164	79.6023	75.6894	84.0874	49.6725	81.3017	73.7343	52.4721	65.0887	51.7943	51.9326	62.6883
YDR031W	66.3714	98.9811	161.483	82.2909	70.2953	82.1826	125.269	NA	107.007	114.119	144.744	73.2309	101.421	98.5295	67.1227	66.0497	87.165	126.858	194.745	69.1446	62.2386	57.0308	85.9523	111.702	68.8311	156.174	108.843	98.6956	125.664	109.863	53.7552	42.8645	87.5105	61.4057	73.5662	NA	NA	78.1127	68.2271	91.1029	NA	60.7518	118.712	94.2136	NA	92.4053	105.132	40.7709	75.8659
YDR032C	1259.66	577.618	2541.16	1749.17	1640.35	1111.94	1008.66	2702.13	1748.28	2005.83	1612.61	1214.44	2352.02	2289.88	1721.65	1323.99	1670.72	1701.81	2089.96	717.159	1041.75	1619.19	1937.94	2105.24	1688.85	1726.84	1302.26	1618.48	1502.94	2369.04	1597.29	825.81	2067.83	1179.23	2117.75	1390.24	2153.29	1496.02	1502.62	2176.72	1443.24	1318.02	1936.08	1568.22	785.819	1157.22	1201.56	727.187	1276.91
YDR033W	579.495	693.717	386.071	412.932	425.701	183.063	934.318	325.12	1047.72	518.5	849.833	413.628	538.124	567.33	218.318	287.623	874.82	243.284	570.244	171.332	499.347	338.904	449.978	679.241	1099.32	1226.56	1207.18	1245.76	1241.25	628.001	643.965	382.161	1082.18	312.448	482.788	995.23	723.782	206.994	531.458	476.989	1572.79	1079.45	956.505	497.036	NA	909.822	515.741	476.359	994.624
YDR035W	122.785	202.249	138.927	107.445	98.1561	722.165	118.462	98.1008	155.132	152.96	98.5036	128.717	178.321	185.339	100.425	186.442	131.177	150.472	115.427	147.822	159.701	196.814	84.9494	130.451	103.343	157.574	172.127	76.6955	79.8172	171.072	165.978	150.819	99.0556	203.012	212.899	153.93	68.7974	139.779	97.695	149.244	59.9422	156.84	152.93	111.687	254.608	137.1	148.535	176.269	111.364
YDR044W	213.799	446.479	305.079	414.91	NA	105.166	244.571	198.175	149.139	344.131	252.322	141.775	339.533	410.304	369.171	388.247	396.281	956.423	214.214	129.352	223.769	361.793	170.916	262.011	194.991	574.282	426.321	301.212	654.21	328.867	933.031	354.952	236.609	521.357	314.438	280.112	291.255	188.117	212.399	219.771	437.769	276.391	320.717	258.77	428.136	261.975	250.692	164.227	302.725
YDR045C	70.4572	132.878	95.3962	NA	88.1021	72.5925	125.862	97.4639	125.96	145.536	153.324	85.5792	112.548	147.201	90.2359	104.993	134.419	90.5961	109.611	162.665	NA	90.8415	93.955	123.43	NA	138.971	121.648	128.082	90.0969	147.63	90.0594	87.8488	115.838	113.4	116.354	130.688	68.7358	98.7305	91.3575	127.555	113.252	85.9722	127.992	86.2968	79.5546	121.229	63.3735	103.281	81.4198
YDR047W	109.584	136.583	211.681	115.886	126.249	164.376	128.76	152.987	183.645	208.627	210.918	128.438	279.111	167.945	123.472	112.525	204.869	174.578	221.058	163.773	121.624	125.915	113.999	106.054	128.558	181.582	165.025	171.257	169.259	270.418	178.875	108.866	147.581	143.328	179.4	285.905	86.7146	128.525	165.617	166.994	157.07	146.483	198.954	135.806	131.998	148.854	144.639	134.201	135.586
YDR050C	4283.91	10116.5	4400.86	7273.81	4752.17	8886.72	6813.06	11388.6	8027.45	5988.59	10375.2	8705.88	6405.04	4945.41	7348.91	4135.95	8011.54	5766.93	7450.59	5418.69	9240.59	9004.37	11726.5	7270.61	6498.33	9951.85	9192.43	5982.39	6400.57	5885.18	9081.42	9273.32	6411.75	11260.4	6198.81	7301.54	5169.05	5597.12	5552.75	3875.31	11545.2	5277.6	4626.36	6538.65	4603.32	4790.85	8175.87	9123.35	5951.45
YDR055W	648.101	266.019	391.748	142.187	291.4	133.183	328.384	107.669	303.165	629.072	382.182	405.021	331.18	803.54	553.327	1053.99	341.054	240.021	NA	424.972	581.957	84.6471	356.001	666.058	439.66	727.579	727.929	323.301	1542.29	364.114	265.828	286.176	167.702	281.078	618.785	121.68	597.974	296.302	193.933	517.583	551.548	413.055	1289.86	215.689	867.568	200.108	223.668	60.3682	527.455
YDR060W	111.419	101.931	154.594	106.307	106.45	130.526	129.663	134.849	129.176	115.898	149.131	172.654	166.183	132.281	125.132	97.6786	132.874	109.406	135.632	135.913	156.09	106.393	118.277	134.994	130.136	152.538	138.318	146.121	144.292	140.421	125.558	158.396	130.177	180.931	NA	157.731	111.574	139.144	104.193	158.448	130.355	156.652	156.668	117.903	134.749	119.713	134.621	152.267	117.199
YDR064W	6352.71	4916.23	4844.1	4908.26	5906.81	5309.86	4528.64	5088.93	5894.94	5266.59	5730.12	4046.29	5266.42	5872.26	5495.98	6175.26	5739.08	4747.49	4197.05	4902.68	6755.38	4107.34	5393.95	5362.96	5015.71	4729	4676.28	6777.61	5468.68	5069.38	5154.27	6173.55	5423.18	5749.6	4551.83	6018.65	5338.95	5509.19	5102.12	5251.77	6344.1	6983.38	4810.75	4385.42	7253.18	6148.44	4610.59	5529.38	6355.04
YDR071C	132.95	204.494	177.644	173.409	120.352	167.554	177.156	141.557	102.178	208.154	162.386	166.37	181.063	152.173	204.636	216.624	173.043	207.827	161.067	203.938	97.4056	246.792	216.742	153.956	141.752	203.594	193.816	109.035	127.164	184.41	142.802	170.211	186.378	175.654	202.026	176.719	168.956	172.74	140.516	243.472	168.357	142.079	132.575	180.148	120.604	183.965	166.624	182.143	152.124
YDR086C	2749.14	1724.59	2371.37	2585.57	2396.55	1769.86	2484.76	2544.19	2395.81	2306.43	2013.26	1872.96	1629.48	2131.11	3138.37	2810.63	2056.17	3556.91	1879.04	1910.68	2277.75	2475.78	2370.75	3022.48	2482.88	2178.56	2270.94	2015.94	2858.89	2054.27	3278.22	2320.38	1851.56	2578.33	2791.38	2201.94	3352.4	2550.13	2307.26	2435.06	2314.01	2470.54	2532.82	2070.07	2733.72	2713.78	2615.75	2164.33	2359.63
YDR091C	167.355	195.042	158.201	205.561	138.812	281.728	131.277	128.193	204.776	190.912	133.293	NA	165.371	229.448	267.209	188.127	170.253	279.685	94.6857	288.764	114.146	110.298	83.4738	147.775	92.1862	229.121	152.468	62.7223	192.99	133.489	175.765	315.445	138.661	108.929	NA	149.529	172.519	265.229	160.645	132.87	163.185	113.658	242.231	141.423	108.578	214.417	107.795	228.149	58.2017
YDR116C	49.346	55.5584	113.872	92.85	64.2755	110.233	54.8754	33.9466	29.6246	84.3837	53.2555	62.5585	76.4672	84.4284	59.5298	82.1475	66.9332	66.1909	112.979	74.9098	44.5915	63.8898	63.3231	96.7298	36.4788	124.085	88.3299	93.8312	61.4216	78.0418	54.3758	66.0945	56.4448	35.0912	38.3165	63.8207	110.232	54.7208	58.8632	85.4008	58.0039	55.1792	78.0803	77.0023	72.7778	69.2117	96.1659	64.6089	66.3627
YDR120C	115.014	147.248	129.4	141.849	145.283	156.927	137.268	239.692	168.545	172.02	148.98	141.781	128.797	156.054	70.9898	137.392	138.161	180.183	130.728	151.399	167.354	124.154	112.717	125.095	132.1	146.337	141.961	115.95	164.394	105.182	87.4687	172.904	123.62	132.537	127.698	115.052	135.986	114.014	143.054	166.313	101.13	120.379	128.574	145.26	119.788	166.854	54.3656	154.012	150.301
YDR127W	692.442	447.331	463.667	527.384	499.417	667.108	427.741	410.102	560.967	505.221	619.529	496.746	508.534	415.494	382.47	586.414	595.197	486.48	588.073	559.418	469.93	538.217	529.773	537.162	847.691	391.963	621.773	574.428	461.416	468.481	593.536	610.924	493.336	773.385	594.725	527.287	652.799	529.655	532.76	525.448	609.985	635.116	548.497	504.901	573.717	458.237	371.255	532.266	667.606
YDR129C	971.701	548.897	1053.24	1189.41	1042.15	596.371	698.982	718.255	939.113	1058.7	901.861	695.607	938.968	915.868	818.383	650.584	813.268	1137.7	713.738	578.271	678.454	723.059	902.013	970.657	908.922	935.873	734.19	1022.16	975.464	929.674	812.507	714.753	956.523	766.239	1017.33	857.744	997.983	550.571	909.012	893.24	872.738	966.833	1121.73	840.976	1023.23	872.058	565.591	626.14	1007.06
YDR135C	87.6616	64.8387	57.9304	87.4114	85.4685	66.0179	83.5698	92.1044	79.6616	63.0579	72.8223	37.8169	64.8167	57.9436	57.712	37.0124	77.8763	74.789	65.0293	57.3448	72.2439	90.0591	78.8664	85.9305	81.1762	33.5943	57.997	61.2541	51.2997	67.5923	92.0767	72.437	88.3396	85.0958	83.1431	109.716	84.623	72.0289	91.3063	72.9359	69.0382	73.6455	93.7552	72.8107	78.7606	74.4146	70.28	56.3456	82.9776
YDR141C	25.4862	25.9266	35.3712	26.1757	43.8643	NA	19.773	25.4008	27.3107	38.0196	26.7792	NA	33.8697	26.0036	NA	NA	36.718	NA	NA	NA	25.4366	30.0014	29.4546	16.9837	39.0159	23.3801	26.0954	47.2318	15.879	16.8163	28.0653	25.6187	43.1549	23.176	30.1308	29.0136	24.7795	23.1428	31.006	NA	26.3617	50.337	24.9272	NA	37.1286	36.9547	19.2359	33.5348	38.9904
YDR145W	42.1294	46.3825	31.3058	61.1003	NA	42.5145	33.9161	NA	25.1561	40.8775	20.6283	38.0303	49.0111	38.0215	56.4993	24.6125	52.695	45.8276	25.5806	45.8964	39.8985	53.0362	42.6144	48.9738	37.2377	39.8313	47.3403	NA	41.0946	23.9865	49.3144	41.5692	NA	40.0558	34.8299	29.9027	54.6688	NA	39.4512	34.8769	NA	33.9558	27.6481	47.8245	NA	35.2124	35.5259	30.6997	24.9179
YDR148C	677.693	424.122	556.941	519.832	484.127	351.866	325.274	257.263	380.788	442.948	444.609	401.667	536.055	950.976	434.968	425.61	611.022	497.199	620.325	433.076	537.113	349.025	478.486	500.549	561.741	568.929	534.797	493.25	608.255	380.538	382.252	397.337	508.87	450.046	455.549	337.257	650.331	895.251	340.309	857.318	692.798	393.038	551.865	290.399	893.647	348.242	307.413	189.883	559.56
YDR152W	88.7858	208.26	111.827	104.294	121.931	157.353	138.527	167.809	166.872	134.956	123.036	167.509	163.657	108.874	89.1353	85.5743	150.501	103.419	75.166	173.444	104.108	155.478	103.809	114.257	101.766	129.368	113.665	123.064	129.249	132.615	110.47	125.849	156.191	122.477	123.015	138.535	85.0642	102.73	150.717	112.674	126.615	115.03	111.645	135.382	106.244	97.8155	132.107	134.83	97.0259
YDR153C	44.256	NA	44.5684	54.9354	NA	29.746	42.7757	11.8431	NA	73.69	59.4702	47.8515	64.7131	47.3398	60.1414	33.1886	32.7313	80.6773	59.138	40.568	NA	48.8493	32.9891	61.8974	35.2982	62.7334	43.5582	54.3395	62.2123	48.9753	16.0494	37.1507	60.6347	58.8872	65.9174	NA	42.202	18.7767	44.0067	61.6814	NA	64.7613	67.9266	42.2332	51.6357	56.369	46.5595	45.6402	44.5424
YDR155C	10904.6	12266.7	15940	9787.44	12802.2	16714.8	11507.4	15449.1	14196.2	12128.2	10650.5	14287.3	13767	17298.5	10759	11141.4	14179.8	12987.2	19083.9	9737.93	10746.9	10563.8	16419.5	16649.7	12953	10090.4	11459.1	10951.2	11569.7	17422.2	17962.6	9060.66	12810.2	12675.4	20300.5	12413.2	12887.2	16579.4	15551.7	14061.7	14039.7	8345.36	17211	11961.7	11493.9	12945.9	9392.85	12082.9	10279.9
YDR156W	NA	169.27	65.6029	35.097	72.4766	134.124	NA	88.4792	72.9572	113.799	111.33	191.506	172.757	121.192	128.377	98.6001	117.818	129.756	134.858	161.861	72.8819	81.8425	125.668	85.4286	NA	153.454	102.035	84.235	91.1542	160.976	103.532	91.9551	75.4618	106.616	105.431	NA	NA	88.0779	90.7218	133.52	NA	107.134	97.6924	82.9179	65.7273	100.676	98.9559	148.168	77.2484
YDR158W	2676.06	3332.7	2557.21	2721.44	3468.64	5936.06	2680.79	3387.76	2904.7	3483.79	3064.28	3498.9	2345.89	2608.82	3060.26	3585.8	3142.78	3499.43	3530.77	3108.86	3806.04	4127.45	3089.3	3021.9	2982.12	2119.63	2895.15	2283.25	1954.55	2695.82	3442.98	3473.96	2684.35	3210.48	3043.84	2783.06	2848.85	3040.92	2967.69	2536.09	2877.93	3244.26	2683.27	2814.67	2138.82	2419.71	2379.83	3459.45	2733.47
YDR165W	NA	38.7919	3.42143	17.6427	25.4349	20.5872	20.1748	37.6766	29.5238	35.2759	15.2746	19.3259	23.6467	18.4304	NA	11.7634	36.6077	NA	NA	20.986	34.9558	21.7917	32.1851	14.5661	19.1614	14.9949	7.16992	23.612	NA	12.5836	NA	37.3057	18.2983	13.7037	14.4626	35.7891	16.3057	28.3058	21.1901	7.52559	16.0163	29.1468	NA	26.1606	18.9167	9.98111	NA	29.0052	18.128
YDR167W	17.2715	24.0134	15.2072	15.7855	13.5159	24.7095	9.02806	24.7203	23.7986	20.7923	31.5295	33.9353	32.3434	15.251	NA	28.6398	31.6573	22.9888	35.1189	22.928	26.1846	32.4722	21.2803	24.0674	12.4552	26.6247	29.0129	19.2237	NA	35.5281	21.7705	NA	21.6096	18.1477	30.5975	23.7778	17.0614	29.1045	30.5995	21.994	23.389	13.9493	NA	22.6196	NA	21.5227	29.0561	23.2415	12.0223
YDR168W	389.684	370.367	396.839	390.481	382.036	442.678	343.078	490.071	431.243	464.918	364.278	492.861	343.178	507.721	427.276	354.894	374.823	393.188	437.215	382.132	422.198	459.641	446.562	490.771	475.162	391.843	410.644	379.675	417.24	367.127	438.262	414.79	424.026	399.062	472.541	375.38	420.441	382.09	470.665	428.582	401.154	351.806	402.072	472.508	411.663	362.14	442.292	355.608	413.477
YDR170C	106.072	58.7588	81.9312	84.1119	81.4327	44.4404	108.318	111.96	79.4879	82.2054	63.7904	41.2664	115.939	87.5996	NA	63.6393	95.1149	NA	44.0047	74.9427	93.4342	65.1988	80.2152	101.71	NA	78.3291	93.5787	109.541	75.2117	104.622	96.4045	72.7527	101.493	76.7299	108.382	86.6938	103.348	70.2399	77.9207	52.1892	102.95	89.2444	105.769	72.5377	99.7449	95.0622	58.009	67.5862	99.3867
YDR172W	407.101	296.381	341.708	350.141	468.818	409.173	409.342	334.306	372.189	415.103	436.052	406.556	301.768	457.884	446.307	442.58	317.486	499.642	411.895	416.699	369.241	334.524	330.354	375.857	382.682	398.607	368.4	429.894	441.654	322.495	355.073	392.351	377.305	370.002	333.982	344.377	374.215	386.217	361.021	495.519	370.883	456.248	333.238	317.943	364.314	336.282	278.988	305.236	428.659
YDR174W	239.605	410.546	503.526	282.675	343.352	579.313	253.09	597.592	327.19	434.725	469.685	414.931	325.341	391.378	606.009	436.527	298.634	557.358	329.057	460.321	398.253	420.165	414.075	396.542	194.803	502.784	459.49	305.645	342.443	382.722	528.223	336.427	315.212	469.828	362.981	359.827	409.274	425.982	283.674	377.745	341.721	321.957	423.8	276.757	225.322	269.119	359.679	386.875	339.251
YDR177W	912.74	713.634	885.838	794.353	742.72	757.459	737.961	808.221	818.756	935.282	757.923	757.815	835.346	875.208	783.291	930.858	616.133	756.023	795.801	686.599	698.393	779.464	688.172	750.589	776.001	787.439	773.412	773.16	834.301	832.684	792.086	664.253	782.538	725.601	797.773	767.755	714.621	744.601	801.419	774.586	700.866	722.091	731.091	817.765	647.13	711.995	870.759	720.416	657.561
YDR188W	549.597	525.699	483.115	512.839	522.704	559.182	576.209	550.7	509.954	451.105	383.957	460.113	487.272	587.171	573.298	580.746	534.844	419.293	383.406	585.928	553.916	485.045	471.937	463.492	577.301	544.262	525.169	363.566	464.268	469.061	464.171	532.026	417.262	616.024	432.518	533.153	563.837	524.181	547.769	554.777	483.208	482.532	410.793	597.896	507.625	560.388	572.899	522.02	574.683
YDR189W	111.056	71.5232	99.985	80.5289	93.4883	61.7987	96.4037	66.0582	64.5955	93.4985	93.737	80.5135	82.2887	120.525	101.628	71.6198	76.0423	137.507	64.8647	65.5611	46.8136	75.0239	72.5759	112.626	85.0651	100.117	78.935	103.183	80.8075	71.2868	68.4422	81.1319	94.4722	73.3335	93.6909	88.6886	143.104	87.4709	105.998	103.432	95.4461	91.2767	112.171	93.1595	84.6135	103.34	70.3774	85.2612	91.077
YDR190C	453.058	487.745	536.688	524.634	550.619	658.346	485.29	588.832	567.476	607.111	557.478	585.686	537.219	581.82	655.021	597.781	496.33	655.785	629.518	556.394	529.762	498.155	508.501	463.406	516.432	531.419	589.06	537.773	568.954	507.999	574.167	533.585	524.858	592.506	504.09	534.842	528.294	609.961	468.755	598.923	510.974	608.588	539.643	518.936	532.056	498.857	510.61	472.918	510.137
YDR194C	221.542	207.186	229.53	173.128	224.12	188.753	193.324	102.665	139.306	214.151	161.274	103.612	187.688	129.315	111.108	182.862	242.271	146.012	226.759	193.133	167.318	149.529	176.12	198.836	148.826	154.796	153.264	207.194	180.907	174.356	127.613	169.966	155.785	143.792	202.699	177.575	215.885	151.04	188.962	221.495	192.561	153.34	177.19	161.13	211.359	167.931	309.949	156.594	213.921
YDR201W	86.6561	121.039	117.122	115.432	105.502	138.79	100.079	112.216	85.4277	101.169	47.6988	128.572	140.719	59.1674	60.1966	76.803	105.918	36.4773	119.722	113.601	86.3435	124.588	129.24	98.1916	109.49	165.761	145.849	NA	119.966	161.819	142.383	96.9016	92.4794	100.602	137.68	82.5305	116.267	91.5546	106.334	134.337	105.309	54.999	126.914	100.2	91.439	128.24	80.7833	82.8552	49.0454
YDR211W	127.215	99.3575	130.641	126.846	132.097	140.728	136.05	122.144	127.542	148.441	122.192	126.903	145.801	168.384	162.51	171.016	127.456	125.615	138.688	95.071	133.771	118.803	131.669	151.726	131.766	168.217	143.58	118.872	141.576	124.229	112.879	161.212	127.998	137.983	128.899	127.485	149.784	135.989	102.895	134.758	148.099	120.463	151.518	105.741	130.757	137.48	119.858	139.195	152.623
YDR214W	481.982	329.443	444.969	436.219	492.409	296.144	491.313	241.971	414.336	357.639	302.644	301.156	373.6	369.043	330.627	353.115	327.167	286.39	262.527	305.656	268.756	460.627	344.798	463.298	469.687	267.54	344.744	311.003	323.619	352.186	396.138	309.941	360.869	312.251	332.057	369.046	418.18	435.39	454.767	323.997	317.858	283.483	412.763	392.537	426.145	406.854	412.421	291.463	438.603
YDR226W	225.791	588.424	217.187	248.713	283.04	251.906	306.471	377.636	337.902	135.934	356.586	NA	682.406	96.3681	NA	183.602	507.052	NA	NA	219.141	391.262	292.26	345.854	254.663	259.808	168.795	138.113	260.217	117.256	224.402	333.068	NA	348.749	292.476	332.498	376.788	260.245	259.082	291.546	263.078	343.876	260.217	NA	382.948	267.741	234.883	127.12	355.602	268.249
YDR232W	101.457	144.326	69.2991	80.0671	80.9525	85.622	114.966	NA	83.6083	88.0692	89.7345	65.7789	58.1409	72.2454	31.2623	55.9027	114.397	91.8821	36.4341	118.331	101.465	95.1487	90.2262	80.6649	120.112	31.8843	85.218	92.2523	71.7149	97.1521	83.1173	129.215	80.6787	70.5981	63.4034	100.385	69.1491	101.328	64.0855	97.4847	90.8636	68.6613	61.122	NA	58.0121	107.794	107.615	145.888	40.1367
YDR233C	2970.89	1978.47	2889.59	2500.34	2861.88	2273.81	2419.48	2427.44	2693.83	1939.82	2308.85	3944.87	2143.23	2281.16	2142.34	2175.73	2153.68	2135.41	2273.6	1861.84	2128.93	2153.28	2561.62	3799.07	2980.1	2380.75	2171.92	2846.88	2616.9	2618.15	2183.41	2635.44	2594.42	2174.43	2538.45	2531.46	3106.01	2496.46	2681.51	2704.47	3292.52	2873.42	2866.97	2752.03	3509.16	3113.59	2021.47	2820.54	2953.54
YDR234W	225.808	303.344	240.665	278.534	190.443	478.741	200.657	122.314	200.458	273.53	203.418	316.156	204.689	402.255	255.886	419.75	257.941	253.065	283.532	373.27	273.353	234.659	214.704	166.767	203.406	249.793	313.825	294.654	272.903	182.881	266.151	282.479	182.404	216.336	148.536	237.616	234.323	474.538	196.594	336.31	236.322	225.118	164.465	200.383	342.084	220.642	408.635	361.045	170.154
YDR236C	46.2888	23.3431	52.4414	54.9371	58.6694	35.6617	64.4708	51.4161	38.286	42.4503	49.7442	64.0956	64.3492	57.3808	53.6608	56.7607	30.3894	46.2966	52.8449	42.4248	NA	50.2779	NA	69.811	54.2963	29.3432	40.0557	32.0225	43.628	61.4127	35.7443	28.9009	42.5211	NA	NA	45.3181	40.5807	33.7054	40.758	30.878	33.3111	48.2593	39.9634	37.505	50.2391	44.5615	29.3387	59.5941	39.9597
YDR238C	451.575	301.363	419.942	410.597	431.243	240.878	442.888	353.304	367.3	320.428	412.388	225.736	337.125	409.596	367.901	305.17	360.013	436.974	304.167	310.86	315.963	322.159	388.529	459.741	457.531	313.284	329.524	457.24	402.265	376.774	307.857	421.753	365.78	383.654	353.079	375.639	443.836	317.329	427.156	348.446	377.599	387.108	465.534	392.02	463.649	442.276	298.99	300.54	478.908
YDR245W	181.068	37.6073	96.5674	87.5004	138.169	NA	103.921	59.1511	103.394	50.3921	66.2419	NA	73.1028	118.487	NA	NA	97.2628	NA	NA	100.108	83.8155	99.7551	98.8902	126.215	132.879	74.1345	86.6609	70.2894	94.3505	NA	NA	40.2165	68.2247	74.6252	NA	68.6832	116.202	94.8797	83.6436	39.2569	NA	75.5984	NA	74.2762	144.139	113.76	105.964	103.436	117.313
YDR248C	134.039	64.9653	NA	121.977	120.135	61.423	77.5508	95.7948	109.533	71.9647	NA	130.091	NA	82.5539	77.2834	51.9615	100.685	53.7226	NA	NA	116.739	81.483	121.587	NA	128.666	NA	47.596	NA	67.2458	24.7014	NA	70.594	123.157	75.7093	106.039	28.3811	NA	46.7101	102.275	2.77023	98.8662	88.4653	4.71004	122.148	154.886	NA	52.6128	39.166	129.871
YDR261C	1559	NA	1507.89	1193.16	1434.26	NA	NA	911.278	2096.79	2415.67	2579.15	794.211	985.257	985.202	NA	1352.46	1400.36	1140.46	870.645	333.933	513.858	526.747	2229.88	2221.1	421.029	1374.99	875.998	2661.79	2133.26	1457.63	1022.31	852.95	1456.7	792.707	2650.84	1332.37	949.784	719.815	1439.73	623.8	1985.87	3685.36	1817.8	877.695	843.786	369.986	327.647	471.025	1241.78
YDR272W	163.929	112.957	397.496	167.596	188.223	383.655	194.114	157.018	215.557	326.96	235.561	232.532	380.166	583.979	450.939	302.31	212.662	402.875	316.149	180.528	92.7677	126.097	193.168	267.601	103.493	297.918	339.63	195.426	299.631	367.189	304.671	92.3292	310.966	215.716	266.198	174.16	209.527	270.559	195.626	152.656	231.071	117.315	443.544	118.729	199.813	212.454	255.907	127.853	175.094
YDR280W	106.889	139.474	120.584	129.09	129.718	134.229	133.4	151.035	163.702	120.988	107.301	117.482	94.4116	121.467	133.71	117.79	106.233	107.848	97.5534	153.155	110.667	143.022	118.547	118.029	124.407	139.183	136.081	77.3292	118.727	115.563	65.3871	138.346	122.513	140.786	97.6986	113.519	120.428	113.799	109.708	128.417	92.3543	129.807	103.956	109.956	113.57	118.766	110.224	131.328	136.346
YDR287W	50.2893	NA	75.1636	31.316	55.1231	49.026	44.888	NA	60.2951	NA	50.4253	44.4175	91.408	74.2486	NA	NA	41.7733	72.4858	58.5764	25.1753	NA	53.6529	42.028	34.8307	51.3795	21.9333	21.1785	69.9891	54.2695	62.8387	NA	37.1321	NA	NA	NA	15.7484	66.3612	38.156	34.1618	NA	NA	45.0389	53.5607	NA	36.5554	33.2282	46.1133	45.4627	42.2516
YDR292C	65.9298	72.6481	62.0833	81.4494	97.5076	68.7123	68.2691	88.2724	72.1081	52.8961	73.1404	53.5584	74.6478	68.46	67.9232	58.9358	71.3575	72.2844	54.0786	36.3264	68.7795	54.7587	85.1738	64.0759	97.2137	49.7364	60.7763	84.7287	56.1607	64.6351	66.3437	55.7013	58.1466	59.3643	63.5649	66.0852	81.095	62.3749	69.3515	69.4479	75.109	74.8636	57.6725	76.6687	52.4971	68.0838	59.2158	86.5146	78.6507
YDR293C	215.538	110.837	159.841	163.509	192.972	140.492	161.258	155.352	185.297	203.227	172.379	134.823	197.111	224.214	169.222	190.39	125.454	187.554	159.795	103.101	135.932	122.732	157.641	180.314	193.436	141.353	164.874	233.974	175.075	185.414	177.328	189.695	177.443	144.987	149.446	178.931	201.463	169.545	157.897	165.013	152.626	221.042	227.03	142.232	185.409	165.832	152.11	126.248	184.113
YDR294C	123.52	72.6269	119.684	67.6914	92.8474	28.1657	95.7962	87.1418	105.17	137.632	100.602	34.0815	88.8406	104.893	NA	59.9939	115.766	62.8747	NA	55.6846	71.9898	69.8454	90.754	106.994	129.199	104.112	92.5248	122.716	106.093	110.486	75.2363	95.6539	110.485	69.8271	81.413	88.5387	130.093	80.6395	101.466	67.4974	57.0861	98.1965	111.392	110.547	151.676	96.1008	101.641	78.6756	128.742
YDR298C	470.154	666.837	436.591	654.531	635.634	193.733	359.189	405.879	367.39	539.192	454.893	798.684	481.88	561.555	489.677	537.996	674.652	438.664	233.051	556.168	822.686	646.491	662.684	353.935	532.842	525.302	517.143	489.789	504.299	502.132	277.609	591.263	498.758	428.356	586.867	469.62	528.709	660.494	615.317	803.929	675.036	425.946	436.142	639.138	632.112	354.461	590.96	359.46	596.846
YDR299W	41.7417	109.499	48.8584	65.3631	51.3155	51.1766	45.37	93.378	63.165	66.2348	45.8308	72.4058	54.6402	37.2498	69.7345	64.3719	48.7369	52.2249	39.5866	90.9763	66.097	69.8652	54.0081	56.2929	45.9365	84.0107	64.8667	39.3061	42.6129	41.3349	38.6921	110.686	60.3676	60.454	39.8678	58.1034	59.4462	86.6207	62.1104	54.5735	45.4927	69.7427	32.4772	70.3575	72.635	72.325	54.7847	67.4093	40.5146
YDR300C	60.7256	83.4861	54.7744	32.8391	52.8011	71.6108	65.3017	92.4393	74.6838	55.7836	58.4885	49.5245	46.478	73.4775	45.5232	62.6698	62.2873	NA	83.4698	66.231	93.8375	55.4358	41.6312	61.636	78.6471	45.9806	49.8634	45.5411	47.1944	51.0469	70.6658	48.6616	62.1818	35.9547	49.4643	47.7075	69.3162	75.838	70.558	41.8214	74.3378	57.6023	53.1583	63.3002	58.4743	54.0119	52.8592	66.1934	65.1878
YDR303C	61.5477	39.5137	70.9222	69.9598	47.0719	39.768	58.4743	40.4183	64.1073	60.917	46.7558	59.1997	56.1043	63.3228	55.7078	72.4736	47.4464	87.1961	58.2121	50.3102	32.6427	47.1531	36.2628	71.0854	53.8475	49.0759	66.9463	50.2716	52.6199	45.6861	78.8072	43.4813	52.4126	53.3723	68.0978	37.2088	93.7944	61.4747	54.964	72.1802	46.7703	41.0926	74.9652	57.7969	58.0393	64.563	50.1161	41.0062	65.0254
YDR304C	184.007	184.1	221.404	243.289	213.962	267.646	301.866	251.07	229.603	246.131	151.416	89.8953	278.44	19.1848	195.191	124.043	369.183	239.762	58.1204	218.911	215.162	354.617	358.006	195.68	174.42	242.335	242.746	92.052	151.341	258.988	161.252	275.009	224.031	207.448	373.352	196.895	248.57	154.678	224.985	241.166	304.732	147.303	189.745	301.317	206.257	178.711	179.272	294.894	202.897
YDR321W	133.12	219.005	139.546	122.6	134.427	194.538	167.423	170.187	128.73	187.361	163.486	170.065	148.136	185.995	152.604	224.312	151.415	155.496	139.414	217.412	191.678	178.264	151.545	111.37	153.705	222.269	215.79	146.319	193.569	137.01	225.156	180.038	94.2054	180.215	119.549	147.415	133.268	93.1936	138.642	186.054	148.344	169.927	143.196	162.311	158.552	186.791	256.972	219.319	119.257
YDR322C-A	524.584	559.25	678.6	542.547	426.069	NA	367.851	290.24	392.159	530.94	463.465	735.613	572.141	628.894	543.429	498.054	612.024	478.193	NA	755.037	643.19	473.214	471.191	488.687	348.07	587.054	504.756	530.54	739.845	698.412	385.117	417.101	450.456	529.445	534.494	450.286	633.936	748.428	602.148	1000.14	665.412	498.267	635.814	518.151	697.372	323.4	861.918	302.445	484.621
YDR324C	50.684	55.8501	44.0141	48.5064	48.3408	29.9059	52.7042	44.3012	44.8658	46.6345	33.8239	41.773	55.805	29.8563	55.809	42.0197	41.2172	41.1679	30.103	49.2657	33.3824	33.8859	46.7922	36.4608	43.8391	43.8755	48.4145	38.336	49.6596	36.2704	NA	48.1283	48.1638	58.5314	36.8202	34.8255	41.5217	49.692	43.7271	35.7822	41.8477	51.2214	40.2243	36.1518	40.7449	44.7445	37.878	47.1036	57.3788
YDR328C	713.721	1034.33	872.134	743.382	938.037	1058.8	797.611	1083.93	977.82	952.214	745.318	1015.25	875.247	723.573	692.929	733.036	923.073	1077.95	814.499	916.372	893.733	973.365	1097.26	1086.64	802.094	906.721	854.13	563.13	931.317	1013.76	849.045	864.496	940.495	848.645	1092.16	821.827	891.383	860.732	945.048	907.753	774.816	571.63	940.873	907.388	674.667	770.043	927.423	767.798	730.737
YDR341C	923.176	1074.53	844.682	721.301	890.842	1073.55	689.606	764.675	977.924	873.319	894.398	726.826	870.127	900.59	821.247	857.455	746.823	958.204	768.957	704.987	864.664	723.34	739.355	795.704	744.331	710.356	714.35	891.234	883.97	821.852	692.299	1010.46	779.616	637.792	594.127	859.748	783.936	734.124	691.415	828.552	822.671	1008.39	891.888	689.675	881.48	700.815	692.783	974.254	795.473
YDR348C	52.7767	77.7758	64.9435	80.0002	64.7351	74.5956	48.0058	78.6178	78.2249	66.6757	77.7384	71.3297	78.8407	70.6113	62.3315	62.2009	61.6592	59.6133	61.3726	54.6121	64.1322	84.2919	53.3439	63.9833	64.5772	59.8342	75.363	67.0118	67.4962	53.5874	60.9396	63.6524	71.1272	69.3076	54.0652	72.7195	78.0958	90.7452	66.1122	67.9673	54.2805	61.9801	43.9296	66.4294	62.7306	79.5315	68.5575	73.9665	58.4553
YDR353W	1113.29	2375.15	1725.34	1486.26	1340.82	1477.89	1547.94	1913.16	1826.47	1859.47	2178.59	2059.92	2015.69	1784.78	1535.97	1831.39	2023.26	1734.19	2468.11	1868.42	2058.14	2043.71	1958	1633.39	1339.04	1768.23	1798.15	1709.92	1757.03	1690.12	1938	2101.38	1853.97	1836.17	2116.25	2421.02	1336.41	1773.76	1575.81	1871.49	1999.97	1701.02	1264.36	1678.2	1415.66	1470.49	1618.96	1900.27	1320.22
YDR354W	52.076	60.4335	38.9253	39.8342	46.8829	70.6693	48.8882	55.3357	14.6034	19.7247	21.0111	36.09	NA	59.1562	48.4388	32.1987	26.8517	22.3799	NA	88.1649	44.5785	44.2681	33.6765	37.5632	58.3468	55.6568	68.7667	NA	39.081	30.9044	54.0851	38.4688	21.7833	48.0802	30.9505	13.021	58.2132	18.8185	29.5206	50.9303	39.025	16.5359	36.7413	35.9631	52.2781	62.9372	55.0087	63.4184	27.555
YDR361C	75.4619	63.9044	54.9534	65.9269	75.3015	87.3166	62.9336	64.4425	63.1562	68.7867	54.3473	59.4937	57.6615	56.7426	NA	31.2368	72.3674	32.7617	54.9396	102.731	50.6311	77.3696	40.7143	72.4955	63.4526	55.9588	59.5845	42.5396	43.7692	46.9323	73.1518	77.9587	73.6617	60.8804	58.2791	58.5106	57.8446	52.1037	50.2656	67.9833	60.9736	41.6742	32.6339	58.8928	42.534	68.6842	66.1738	80.9151	49.3425
YDR365C	123.975	146.735	100.185	118.697	132.692	132.036	102.499	190.264	119.187	117.993	106.479	155.672	109.129	101.822	131.657	126.437	107.602	75.0286	98.5564	138.47	173.361	142.774	122.669	100.228	129.825	136.544	133.914	86.5096	115.628	94.6917	139.603	159.575	105.466	137.296	97.174	68.6234	114.541	157.054	115.28	130.952	90.4942	106.063	137.967	122.766	84.5361	136.423	95.1915	142.418	117.263
YDR368W	531.396	543.909	634.806	442.513	681.136	605.56	554.731	759.415	624.489	820.93	740.816	653.022	847.965	656.403	689.255	843.508	640.158	787.646	791.626	399.191	476.591	478.149	522.671	619.678	716.348	649.358	675.207	667.681	687.937	847.285	752.845	602.077	713.266	673.785	670.044	584.063	842.444	779.45	590.949	621.838	622.57	776.084	892.122	720.091	640.337	554.511	683.096	529.313	556.927
YDR372C	414.122	736.167	591.384	523.353	655.316	439.949	520.567	544.798	675.775	720.635	664.736	596.832	722.098	373.496	425.469	460.932	644.328	408.593	464.804	598.637	569.74	574.561	665.797	707.873	581.312	580.745	539.154	639.739	630.958	791.724	619.234	465.74	603.864	549.841	826.945	612.259	284.04	473.631	612.916	591.484	446.326	475.883	615.28	608.303	498.901	451.503	351.657	443.12	545.504
YDR377W	931.768	584.995	646.446	716.788	710.35	NA	390.93	392.169	463.94	598.812	553.184	443.221	643.406	650.571	312.217	346.514	652.032	509.421	NA	524.631	789.856	394.231	600.625	619.715	596.239	559.705	550.858	833.483	863.031	644.258	305.654	444.419	667.836	398.263	596.484	477.861	857.262	643.12	756.299	855.609	801.057	638.704	729.787	559.344	1022.01	468.265	670.067	363.161	814.915
YDR378C	488.576	663.416	510.823	578.696	560.706	678.987	636.288	648.731	674.908	649.932	552.744	614.609	682.104	468.645	585.045	568.602	591.319	689.134	339.04	735.364	611.66	625.658	569.951	698.836	467.693	754.394	563.822	499.826	592.339	682.492	854.435	238.044	514.7	656.356	920.691	592.533	541.999	304.504	630.77	794.448	568.77	430.651	640.132	578.772	444.952	449.685	791.191	383.683	445.38
YDR381W	1459.38	1794.48	1279.65	1224.33	1312.88	1228.84	1737.28	1450.44	1424.54	1454.51	1528.47	1690.04	1339.56	1152.68	1609.18	1269.81	1364.9	1427.39	1467.01	1483.28	1237.24	1492.28	1369.68	1264.69	1598.77	1295.34	1641.51	1461.82	1414.43	1497.63	1517.05	1375.18	1320.6	1343.62	1300.32	1397.69	1452.35	1561.96	1221.79	1474.58	1236.18	1370.25	1569.28	1358.04	1739.82	1563.7	1100.29	1405.1	1875.68
YDR382W	6183.4	11466.8	5159.75	6234.01	5567.5	9116.64	5027.09	5296.28	5835.49	7462.4	7049.48	9788.37	5746.15	6844.32	6693.23	3958.05	7818.19	6192.7	7512.75	8741.4	5945.13	7830.26	7771.66	6147.83	5878.24	6876.81	7191.91	5802.52	6536.27	6469.74	5241.96	8381.39	6333.74	7341.14	5298.86	7746.14	4626.35	7603.02	6148.07	7176.93	8941.37	6976.35	6184.83	6244.19	6926.25	8181.46	8179.66	9462.52	6146.07
YDR388W	401.637	221.262	390.896	420.168	485.899	290.939	370.187	410.877	353.306	479.892	374.594	452.044	384.393	415.735	507.217	351.896	345.781	491.723	342.572	271.924	306.746	255.821	382.325	479.057	364.226	394.651	398.451	459.173	500.514	417.027	367.272	355.712	369.958	349.001	384.358	365.07	455.934	324.48	416.198	353.766	416.883	479.228	461.906	389.81	327.524	276.069	221.935	185.618	457.264
YDR394W	328.102	214.849	314.758	331.115	277.586	283.728	299.211	256.161	272.909	296.421	247.904	237.721	222.47	298.67	333.051	292.312	270.731	324.194	156.07	268.997	265.214	297.491	224.83	291.845	314.765	312.893	309.468	256.347	335.021	274.109	360.67	327.157	234.128	366.389	287.802	286.315	306.616	317.284	269.985	294.571	214.151	280.067	286.844	275.646	261.682	342.836	358.116	260.155	278.683
YDR395W	193.547	284.5	172.805	204.706	241.356	74.5592	249.82	229.175	277.878	297.839	242.655	150.266	260.151	129.207	153.271	134.279	241.787	150.602	126.345	218.257	227.761	269.77	212.229	275.506	211.698	237.658	226.377	177.708	140.608	251.719	160.901	217.695	237.246	198.442	280.374	185.403	206.42	187.072	276.337	130.683	197.219	246.166	150.635	274.357	200.263	193.976	171.359	219.543	224.905
YDR397C	192.073	309.373	190.651	209.34	276.369	255.795	190.049	190.274	254.599	155.231	203.14	246.096	207.589	144.223	166.956	158.314	191.434	186.664	235.114	261.843	191.749	247.887	227.924	157.449	249.882	233.827	244.738	227.334	194.42	241.919	170.92	160.076	259.467	205.555	298.053	206.813	180.661	270.296	221.12	209.536	212.121	168.168	157.924	226.141	145.534	181.636	143.306	146.731	187.07
YDR398W	69.7947	56.0697	51.3718	51.2362	44.7455	41.8227	NA	64.6491	68.4022	52.0838	NA	49.9341	48.7656	41.732	NA	47.8476	58.7221	58.1636	NA	59.0139	42.7015	69.9949	41.435	71.338	73.8503	48.3925	NA	55.4996	60.2101	NA	43.292	78.2989	NA	52.5717	NA	36.9307	63.912	71.0021	53.1639	24.6785	60.239	NA	46.737	59.7272	46.5298	41.4526	41.2113	74.0862	44.6754
YDR404C	138.42	262.21	169.221	201.259	182.9	138.111	161.847	185.254	186.38	194.917	148.043	227.395	187.938	111.739	99.2587	98.4787	221.213	171.491	104.916	190.232	123.529	214.432	186.665	210.957	152.712	201.845	173.966	105.77	128.548	188.367	176.702	154.301	168.685	151.435	220.397	173.209	104.632	158.253	226.253	126.964	135.349	122.657	175.002	178.181	81.2502	92.0863	152.618	148.801	142.95
YDR408C	117.168	136.893	107.64	142.488	129.16	170.168	156.528	162.073	166.896	107.56	78.2246	160.284	110.547	144.848	108.147	132.922	118.745	92.7571	126.257	165.929	132.711	154.56	126.903	123.186	153.732	140.34	135.25	128.404	118.922	104.999	101.086	148.536	116.112	122.828	108.478	116.145	117.494	112.126	112.278	148.765	105.332	122.607	110.14	137.792	127.582	170.463	212.596	198.761	123.248
YDR427W	370.255	294.929	314.966	281.206	337.358	222.506	312.037	218.372	316.954	284.238	268.974	242.095	277.648	289.988	207.915	236.211	286.25	240.267	228.364	261.972	255.937	229.151	254.302	331.464	409.75	251.119	257.742	268.053	302.203	308.203	231.622	259.586	288.704	260.922	260.882	264.864	319.695	245.76	316.694	261.09	298.456	331.27	299.055	264.472	375.678	311.448	295.545	276.384	352.336
YDR429C	632.386	917.103	669.386	738.058	693.691	934.517	838.985	830.229	815.249	904.545	922.632	978.526	686.027	621.726	740.383	763.477	857.317	814.044	661.073	956.17	855.489	991.868	755.361	690.522	732.79	813.049	730.855	710.848	821.207	719.992	692.485	964.162	841.607	830.358	772.12	870.198	513.743	844.499	772.819	875.811	710.575	846.865	615.175	766.086	598.037	756.953	704.072	945.36	709.016
YDR430C	25.9255	32.0812	44.8845	42.9238	35.9773	35.1752	48.3319	17.1081	25.3878	44.5812	20.3009	NA	25.6574	43.7053	NA	NA	41.561	15.0466	NA	47.722	28.0214	23.3669	3.27898	38.2178	39.0344	35.248	40.296	32.8074	60.9044	44.6031	NA	18.9045	38.5863	36.1011	24.98	48.7583	35.0301	38.379	47.3078	54.9155	51.7777	41.6673	27.924	38.5863	53.7474	42.4283	38.5863	38.1856	48.9618
YDR432W	868.745	1520.54	1057.29	941.632	770.946	1054.48	1064.9	1299.17	1145.84	999.652	1081.84	1304.96	1012.02	923.384	1057.58	1035.54	1069.8	1014.1	917.425	1186.78	1105.56	1313.46	915.529	998.664	877.57	922.462	990.248	1005.5	920.122	980.413	1128.07	1055.5	1149.49	1091.01	1139.05	1357.01	830.675	1095.49	1067	1042.03	1034.14	897.497	1016.01	970.856	922.719	999.247	1088.44	1054.73	967.225
YDR434W	31.1636	47.3749	30.4806	36.5447	34.2889	NA	NA	37.4644	45.9095	33.8703	27.1604	NA	17.9226	27.6462	NA	NA	34.6859	34.6938	21.3638	15.1715	NA	36.0812	30.0225	15.6087	50.4436	NA	22.944	39.0904	43.3431	32.456	16.6168	34.072	39.5312	29.8443	36.2868	39.8929	46.4637	53.2421	36.2868	17.7807	16.6388	27.7402	42.1945	22.8144	22.0322	35.1094	17.3677	53.0004	39.5184
YDR453C	101.151	NA	267.582	126.427	59.2883	NA	52.933	169.361	124.108	141.942	115.245	121.432	78.8959	167.939	NA	NA	118.106	144.419	100.476	59.5965	158.07	39.4837	59.7885	94.594	32.6332	133.869	46.6104	60.1703	106.563	94.0769	142.692	126.683	314.03	91.5844	92.6532	152.618	101.973	92.795	146.608	504.398	100.476	66.3702	109.514	136.339	131.37	62.2523	219.601	159.613	141.279
YDR454C	652.844	1394.54	1264.5	1087.66	847.329	1466.03	1085.76	1057.16	1011.36	1135.91	1129.89	1385.45	1021.67	852.896	1310.47	1058.98	1170.94	1212.73	1622.32	1536.36	739.208	1331.47	1214.61	1071.62	790.865	1095.94	1289.83	846.205	1044.57	1347.97	1217.9	1077.18	1120.73	1091.33	1166.12	1245.92	1015.01	1050.21	1137.36	1190.96	1150.37	1014.49	1053.39	1121.83	865.811	746.813	1467.16	1129	954.049
YDR462W	94.0858	NA	117.289	95.3786	98.074	116.718	108.753	NA	NA	98.5095	83.3846	NA	103.006	118.11	NA	116.715	101.321	NA	147.166	66.0241	73.395	73.7328	80.8586	92.4268	NA	93.4061	96.6159	89.2616	126.931	95.5793	55.1385	90.6439	86.9493	NA	NA	84.9764	118.993	129.074	NA	105.693	100.214	76.093	80.8495	NA	81.6511	84.7259	131.899	75.3951	124.783
YDR465C	70.4122	68.9212	89.1051	59.8302	64.5312	100.417	77.5649	NA	101.777	91.932	70.4121	83.2562	92.1591	NA	100.228	83.1452	74.683	NA	97.0728	87.007	58.1898	64.494	75.0239	76.3906	70.8417	90.0943	80.7312	72.5635	85.9246	68.6647	61.3774	107.328	66.2942	72.8175	69.5845	84.9506	77.3366	82.1018	73.3877	91.6017	78.7206	55.0529	75.5495	76.7157	63.9205	90.6058	93.7616	88.0584	NA
YDR469W	81.9476	190.879	119.056	64.4595	98.7325	114.886	94.9654	143.812	136.499	120.486	59.8586	148.429	91.8695	81.8972	97.4181	130.753	90.9039	52.1204	116.731	143.959	100.749	117.879	114.146	137.927	63.3854	155.973	136.011	29.9412	72.2589	101.274	168.345	94.0408	106.551	145.903	130.421	100.859	85.3223	104.149	112.359	161.044	127.772	63.5386	121.428	115.733	98.4234	106.336	144.021	123.692	64.6867
YDR472W	70.7458	79.6211	64.9624	83.9139	60.2179	69.0213	80.8586	51.2123	69.0961	78.0461	73.0063	60.8004	94.6832	56.3403	50.856	45.7599	71.4547	59.214	34.4581	72.4929	84.7459	118.403	88.6623	89.0216	47.1016	44.7513	54.4866	73.5901	56.6002	71.6995	67.7202	68.1779	65.5628	76.2943	113.744	47.7858	54.4056	51.5031	93.129	50.8528	80.3991	62.0068	35.6849	104.08	80.6409	75.892	50.8735	58.9415	85.3784
YDR477W	186.484	103.286	142.29	150.038	122.571	81.3178	103.681	121.495	157.945	124.822	54.4221	106.644	93.4389	169.591	106.173	87.6501	109.724	91.4375	32.9043	90.6223	105.633	138.282	148.419	192.252	143.427	165.828	155.788	91.2245	124.063	113.441	119.293	123.52	107.557	142.603	166.283	76.7315	199.111	105.169	169.09	140.46	124.154	90.8905	151.135	140.046	135.159	53.3725	121.436	97.5758	168.648
YDR481C	137.349	52.1757	109.488	120.713	89.8409	160.151	71.8659	83.3775	161.299	129.146	139.367	162.923	119.189	173.577	126.575	183.22	151.219	129.446	143.073	156.088	102.674	152.597	122.928	111.394	75.1748	122.179	133.396	169.651	135.414	89.739	154.543	131.472	168.233	67.8486	80.5302	121.756	86.1068	149.263	184.385	158.97	136.788	142.864	95.9041	168.269	144.635	151.695	101.134	172.35	137.644
YDR483W	218.487	271.098	240.004	219.467	312.028	248.901	307.709	229.088	239.008	182.551	282.468	186.923	289.374	280.767	251.306	198.081	302.861	193.018	231.108	201.25	153.854	171.533	195.135	270.575	334.472	166.012	209.72	285.904	290.322	264.862	219.238	160.306	262.509	178.018	159.151	228.499	202.241	162.325	203.091	233.013	281.683	273.165	257.982	193.321	289.122	199.502	230.41	220.32	235.809
YDR487C	388.399	1053.22	665.796	375.521	312.977	1069.14	646.584	431.413	776.591	468.748	701.798	505.573	1089.34	171.481	430.889	589.466	761.01	421.255	611.389	599.48	549.53	578.837	548.991	618.567	546.501	465.918	470.439	342.395	409.592	1100.53	675.661	494.253	430.704	561.32	567.749	414.376	410.126	495.321	500.636	399.632	422.596	362.578	778.058	485.587	387.669	550.604	420.399	687.364	361.137
YDR496C	68.9419	103.617	72.9658	86.5351	91.093	86.417	87.175	104.711	79.6862	95.2308	85.6717	NA	88.6907	78.9798	NA	91.0615	119.652	NA	NA	88.7212	69.3106	50.7904	46.3047	83.9376	102.001	100.612	79.3303	98.4033	75.0857	96.1576	90.3132	109.445	111.826	97.9788	NA	84.4804	85.2131	92.2695	61.75	79.3895	67.2351	82.1602	61.7037	60.1477	102.278	129.736	70.0207	114.687	69.7628
YDR497C	634.865	509.849	621.65	539.539	565.184	109.256	451.632	500.838	378.526	318.54	300.788	181.718	491.943	305.795	320.518	254.691	400.634	497.95	276.65	360.66	362.315	330.265	484.86	535.975	514.26	684.302	559.008	376.319	873.893	573.581	419.486	451.786	707.638	296.197	458.141	208.826	723.814	261.434	458.786	276.888	315.409	601.374	667.082	482.89	359.795	460.742	559.647	385.628	711.599
YDR500C	142.907	90.3598	101.822	83.5603	142.212	125.988	NA	66.8124	100.332	84.6703	69.6075	124.609	74.8513	74.8794	77.8043	79.4956	109.877	98.2436	127.576	135.871	139.143	77.3622	131.129	116.077	NA	116.693	193.777	95.6333	119.6	113.692	138.848	127.814	109.938	77.785	92.4873	117.466	240.272	113.645	96.0767	118.882	163.17	100.067	126.377	85.5289	411.83	NA	121.803	91.9607	152.129
YDR502C	8172.38	7882.5	9364.29	11026	7108.86	8398.62	6768.22	8856.65	6413.49	11890.5	8000.79	10084.5	9088.82	7800.99	11954.6	8353.4	8086.56	10353.9	7414.02	6623.15	7124.13	10433.5	8499.93	9788.57	6025.75	7382.8	7722.07	8268.2	8165.91	10705.1	5528.09	11484.8	10382.8	8314	9415.83	9584.35	11004.3	5819.18	11171.4	9094.87	10193	9138.57	7767.1	13065.6	7499.88	7156.37	12244.2	10550	9249.5
YDR505C	64.5531	NA	44.0584	79.7547	41.7701	67.625	125.903	173.746	89.1784	85.2582	75.5625	58.4016	125.612	139.821	NA	28.6119	111.584	120.466	37.9623	152.093	61.8746	58.4358	73.911	56.4018	16.5553	62.9693	50.0866	76.2703	100.572	106.302	25.937	NA	109.913	58.5438	67.9924	80.5158	57.2749	89.5957	85.5603	90.2524	51.8032	61.2501	50.5995	92.305	33.3364	58.9416	32.0371	72.2513	165.532
YDR507C	40.868	NA	47.5725	56.7221	55.7473	51.5525	51.1761	23.0734	43.1878	54.0106	49.3623	21.1764	51.28	50.7703	NA	35.8408	49.2601	46.4578	36.1012	52.9142	NA	52.011	59.5093	52.3638	38.6001	47.0755	58.9496	30.0581	62.6568	51.2022	34.8982	20.5404	58.2772	33.7404	NA	54.5997	79.2592	42.1353	42.2116	51.9851	38.9895	27.6668	49.6915	49.1695	32.6207	44.6776	30.9647	33.6465	28.8987
YDR513W	467.172	410.77	557.378	488.112	608.354	381.253	407.65	545.926	710.558	528.735	459.606	401.976	553.316	852.845	466.739	357.561	627.239	551.276	252.176	418.214	592.467	500.274	691.892	440.606	448.027	574.247	468.592	426.632	477.729	636.991	569.906	541.316	600.369	558.896	783.703	535.324	583.114	701.042	705.126	625.315	738.985	321.071	597.46	648.041	438.611	438.05	378.985	143.61	593.123
YDR515W	140.492	92.6867	70.2358	78.5539	49.7062	83.8356	102.099	107.525	109.388	109.741	NA	91.1331	NA	NA	45.0263	51.7894	61.1451	NA	NA	60.0041	118.396	97.2309	100.182	110.42	99.7177	84.892	93.6714	NA	65.6774	35.6305	88.4968	119.04	NA	87.7225	122.07	52.9787	138.952	111.281	109.39	60.4525	89.0108	20.1949	77.6423	102.997	63.6608	79.519	74.3475	60.5988	111.507
YDR516C	590.884	206.679	805.86	712.137	485.971	663.027	782.97	817.489	973.917	624.651	591.195	623.229	783.56	495.533	526.329	403.009	943.736	700.532	472.705	313.316	597.342	788.519	879.351	1123.37	741.725	922.434	583.351	826.115	828.293	849.848	877.979	1362.95	1126.28	579.3	1025.4	795.41	573.85	517.527	1026.17	485.912	1312.76	578.854	583.075	833.506	657.75	902.796	236.727	273.999	635.629
YDR517W	85.7141	NA	94.4437	95.6032	84.684	NA	74.0356	NA	NA	NA	NA	NA	NA	103.189	88.56	NA	NA	NA	NA	NA	71.9923	84.4496	NA	NA	87.1959	NA	NA	NA	NA	NA	NA	88.9315	NA	NA	NA	NA	NA	NA	NA	NA	NA	NA	NA	NA	NA	146.426	NA	NA	101.394
YDR519W	259.64	436.285	305.993	305.641	270.393	464.728	493.753	351.095	540.146	472.298	678.383	669.445	909.697	493.816	258.971	439.3	452.484	588.827	439.357	424.367	374.61	398.275	378.163	644.237	323.746	407.198	461.629	398.966	388.566	716.81	555.14	473.072	345.78	457.234	556.678	506.525	289.759	291.986	549.083	486.584	628.035	296.96	608.589	427.935	302.502	436.702	351.569	470.959	352.364
YDR529C	276.907	434.708	508.572	431.823	180.178	NA	98.9889	50.7198	194.5	439.293	305.843	595.538	239.846	759.142	579.865	367.699	392.13	432.948	43.6579	480.281	387.815	301.715	294.018	244.711	214.71	402.534	466.16	313.362	462.08	287.796	130.731	300.253	304.074	344.383	315.936	310.204	340.614	588.675	313.162	864.69	430.433	261.393	284.014	270.997	450.575	204.147	796.222	270.593	267.104
YDR533C	922.803	438.285	972.869	1978.3	1078.32	654.819	324.092	649.138	1015.16	1508.17	2252.81	1496.25	1814.45	2052.31	710.002	1594.04	1058.97	1282.4	2200.1	675.302	977.007	1007	2134.15	1546.24	570.898	1016.58	1118.04	822.959	1415.49	2098.31	493.016	642.07	1245.53	747.584	2342.13	232.084	1452.06	1687.97	1556.82	611.034	6591.21	601.32	2246.52	1498.47	713.401	571.353	166.845	170.366	1503.91
YEL002C	351.501	208.398	298.06	344.45	373.335	276.615	368.205	296.133	313.41	270.773	191.691	247.151	211.13	236.191	361.435	294.938	292.155	398.73	141.882	297.874	336.783	317.668	305.308	350.046	362.459	303.566	326.57	183.903	334.325	270.676	349.323	364.749	217.93	327.742	390.395	213.38	405.575	276.499	325.749	292.672	282.654	226.623	335.884	290.165	341.648	339.642	490.954	276.534	338.67
YEL003W	113.997	215.884	232.063	140.092	137.087	179.214	215.535	160.635	246.77	199.119	268.478	181.884	309.364	229.866	221.986	229.995	179.661	273.89	221.775	220.557	200.218	156.346	224.684	174.847	146.923	217.799	162.127	202.166	299.6	242.498	245.603	185.897	144.115	130.061	185.457	233.442	146.812	187.538	187.712	249.065	254.051	131.567	201.149	217.264	122.2	160.865	145.251	187.775	106.206
YEL011W	207.397	NA	235.931	175.696	123.551	34.851	96.2315	78.6941	128.985	110.759	108.14	37.6671	246.143	264.534	81.5182	49.7632	87.1266	204.396	31.5616	23.5917	109.043	99.3719	62.4635	164.495	206.812	116.103	98.0349	119.92	128.815	186.624	100.512	130.589	157.805	116.319	154.496	87.519	192.409	180.962	137.383	87.8335	107.369	81.4133	213.571	88.5055	243.271	142.186	13.196	NA	189.093
YEL013W	397.416	186.745	327.287	336.872	388.526	316.613	332.459	385.013	342.731	337.832	260.154	346.211	168.069	339.338	358.148	339.585	242.256	317.203	218.335	243.462	332.287	285.077	304.146	330.16	368.562	349.668	310.099	220.277	339.498	244.656	381.873	334.221	292.338	362.047	320.735	226.704	358.011	323.316	314.991	362.641	298.402	251.023	371.632	349.381	344.063	290.148	309.4	219.675	374.679
YEL015W	58.3662	38.1155	78.4741	64.2051	47.6362	18.6786	70.7689	66.634	NA	78.799	100.488	74.3779	107.593	49.9188	96.2803	71.5244	57.5125	119.99	101.882	59.3886	27.8408	49.2109	55.918	65.473	47.4941	63.6495	72.7352	84.9279	80.7612	84.1333	64.4735	73.7608	69.1363	42.3123	48.1704	65.9163	64.6405	63.0846	61.9921	84.9524	56.638	72.5364	83.2522	45.8228	71.6207	65.9729	63.1707	36.9377	57.8248
YEL020W-A	899.603	1731.71	1607.52	1033.66	1093.42	2370.99	1358.24	948.551	1136.88	1298.22	1297.21	1482.64	1430.05	1000.88	1174.88	1146.36	1510.96	984.719	2950.98	1888.77	1536.91	1082.11	1514.15	1250.17	854.582	1916.81	1447.19	1201.1	1590.22	1521.61	1179.18	944.611	1022.1	1275.85	1539.5	1333.72	1097.1	1556.08	1282.27	1587.67	1408.76	1021.31	1263.56	1198.35	1236.61	1037.76	2076.26	1142.53	1113.4
YEL021W	181.88	311.988	208.01	223.155	239.46	226.125	260.823	199.998	240	300.606	196.564	243.679	259.48	167.42	192.979	174.756	297.52	253.676	198.954	291.994	212.109	307.558	212.743	158.506	225.66	256.542	234.697	210.521	245.559	186.726	249.659	214.504	180.547	205.017	173.283	253.686	217.093	206.483	194.798	279.526	250.25	212.505	201.209	224.153	219.024	190.988	337.468	361.221	211.591
YEL024W	188.559	259.256	316.461	293.741	150.723	79.6067	54.4629	36.5233	167.918	287.361	227.586	228.628	249.725	495.427	271.052	125.693	239.716	299.698	88.5089	341.057	229.473	164.621	206.525	142.19	171.299	336.977	309.715	275.271	354.241	197.701	118.297	142.999	213.223	233.41	259.358	213.965	277.798	453.62	272.258	593.24	273.366	216.299	233.44	219.027	338.022	157.7	418.02	156.535	171.758
YEL026W	1687.71	4212.5	2419.32	2058.19	1686.95	2885.62	2760.75	2809.78	2349.62	2566.06	2807.72	3052.42	3189.61	2389.9	2588.1	2525.38	2546.24	1851.53	2573.94	4074.42	3659.58	2804.45	2748.81	2270.94	2098.25	3180.07	3164.85	2208.97	2378.77	3065	3000.97	2915.22	2226.99	2950.05	2591.21	2692.51	1673.18	2496.02	2261.2	3326.9	2787.93	2284.54	2147.68	2341.4	1993.98	2182.35	2357.62	2851.31	2129.15
YEL027W	78.5143	95.0918	102.457	109.826	106.563	70.6727	125.348	103.439	88.7948	100.5	90.4883	96.4722	93.1741	102.104	NA	NA	93.8963	62.0424	98.0863	116.007	68.7465	84.1172	103.892	130.071	84.6951	72.5873	75.678	95.59	120.412	82.1731	118.64	64.0013	90.3904	111.661	117.964	96.1745	56.3107	40.8855	97.9353	91.2635	84.0058	112.988	NA	104.714	51.1118	100.292	149.507	88.0547	98.0863
YEL031W	415.397	361.997	426.917	407.859	449.575	256.378	578.266	370.689	362.267	338.567	517.081	286.966	374.646	460.228	297.426	331.082	505.791	514.558	293.882	316.602	365.494	344.695	461.734	485.436	469.716	329.752	342.77	509.227	479.06	386.216	464.757	441.449	429.141	407.448	508.156	537.219	500.734	252.851	497.111	393.504	505.635	403.961	389.202	398.91	498.359	432.935	393.557	430.327	400.074
YEL032W	71.6154	39.0118	66.03	86.9667	89.0167	24.1755	88.154	64.8651	87.0459	53.4044	44.4022	64.3762	69.7545	80.2749	135.798	62.1958	49.0644	79.4989	NA	91.9216	45.1773	58.6351	69.7653	87.5575	50.7796	95.8046	99.0783	29.5283	76.7645	86.7029	130.973	65.8924	68.4187	56.493	86.1217	62.7785	123.35	99.7732	58.3323	63.1835	47.8954	NA	120.005	52.0725	60.7743	91.2842	53.8999	36.7814	72.0921
YEL034W	325.494	703.047	596.139	497.375	338.454	741.397	297.919	343.534	408.291	585.42	641.763	406.728	709.598	515.532	705.906	549.061	523.398	595.303	532.117	741.557	418.833	578.116	480.587	489.936	342.03	736.264	586.06	639.47	554.785	580.937	255.652	470.858	628.685	557.606	569.614	631.165	434.856	558.937	700.229	716.441	502.182	483.46	376.022	618.329	406.308	490.716	702.549	720.728	437.008
YEL036C	85.2761	77.6004	71.2451	67.1493	100.722	54.4867	111.691	97.151	58.8729	28.3184	NA	NA	27.6896	30.9355	NA	43.9312	51.8445	NA	NA	87.5404	91.6489	NA	109.951	92.8064	119.517	59.2291	77.661	NA	70.2055	32.3763	NA	73.0978	19.2297	83.8461	71.523	17.0251	80.4249	52.4432	89.2753	50.5314	84.2359	NA	59.6668	80.0996	54.2624	80.4249	106.362	75.0441	93.3883
YEL037C	518.48	770.833	562.54	625.871	435.834	587.821	497.764	487.472	623.662	753.834	696.942	722.171	650.446	631.002	462.994	609.648	668.255	490.889	585.219	832.838	538.582	700.737	637.734	661.844	459.146	618.229	573.52	568.791	644	686.384	666.801	659.417	635.52	607.816	761.7	749.463	503.047	621.494	669.021	646.333	549.261	544.727	570.998	649.449	570.7	541.23	562.101	564.231	524.71
YEL038W	81.9108	239.43	139.712	123.926	111.336	81.0433	100.953	139.35	125.869	142.189	100.026	109.708	191.213	94.7623	153.782	106.481	100.926	116.455	120.988	105.132	NA	150.53	131.105	108.163	92.2905	127.693	113.672	94.2476	118.013	149.214	161.364	195.022	193.429	122.012	NA	161.958	136.865	73.2719	110.862	140.549	81.917	104.149	112.501	151.874	NA	143.689	190.982	233.809	92.6962
YEL040W	24.0517	120.789	53.2937	NA	30.6294	104.29	90.5737	67.1109	74.8937	179.62	44.2962	100.685	210.501	67.1045	91.1759	156.467	61.2041	51.9256	155.709	104.726	37.1089	92.4356	61.1225	44.8256	82.974	80.6936	64.3502	257.644	185.67	141.451	63.1582	65.9508	85.7259	60.9157	69.4959	66.6401	52.2804	63.9374	NA	210.682	66.6977	185.845	57.2484	NA	65.9645	81.1205	200.729	225.001	33.0158
YEL042W	175.945	122.117	105.729	125.369	133.525	74.7028	99.3684	95.7266	120.98	95.7726	99.582	88.3847	119.673	112.788	107.974	92.3643	118.962	63.1354	82.3047	169.422	101.628	103.055	118.866	109.8	147.779	110.325	119.899	110.012	105.791	140.364	109.695	126.877	107.84	122.443	111.223	102.908	113.012	115.571	114.317	152.009	124.062	87.1349	136.955	105.523	110.358	121.527	108.546	117.115	148.69
YEL046C	210.316	262.459	214.544	282.509	89.7118	407.868	257.617	146.61	81.9535	235.349	207.867	226.9	256.47	698.682	213.28	317.324	253.8	226.265	111.303	438.241	228.431	259.411	174.798	188.424	170.267	230.229	269.673	194.217	268.93	228.609	233.736	251.749	218.19	235.381	172.229	330.419	341.606	238.929	231.194	343.856	257.379	271.34	189.667	229.896	298.633	282.522	219.523	370.432	159.965
YEL047C	995.454	915.187	986.46	931.374	863.732	785.295	809.072	944.494	1120.23	864.575	896.038	535.873	811.089	639.098	506.185	508.206	778.712	928.713	686.921	553.597	843.246	586.195	864.466	861.653	576.843	841.089	631.698	730.943	762.864	790.366	1289.76	1005.35	993.794	915.893	951.109	731.714	713.08	849.899	763.326	393.105	693.29	704.359	826.674	760.308	801.649	622.656	469.943	837.776	680.277
YEL051W	462.697	369.244	441.479	548.102	546.292	369.258	588.657	536.661	457.157	410.154	421.669	317.393	396.822	452.533	380.066	271.551	397.149	619.505	366.565	333.038	387.583	536.795	393.153	530.075	490.678	471.619	419.789	435.008	569.67	464.736	563.896	426.863	541.179	426.302	486.184	428.932	532.519	420.964	444.507	357.705	411.886	498.644	325.548	495.292	501.547	557.306	481.394	455.968	508.993
YEL056W	NA	72.5703	63.1193	67.0833	67.3631	56.783	75.564	70.0031	74.4781	35.4713	NA	58.4349	NA	23.4945	27.5634	NA	51.3639	52.6989	NA	67.0943	50.987	60.5021	68.3142	96.9016	68.6951	93.133	65.1566	NA	54.0668	43.6822	75.3298	62.5297	NA	75.0386	73.8691	NA	72.1078	82.6896	85.6664	42.2847	NA	NA	85.4325	67.4518	40.291	67.2709	77.5988	57.7419	61.7351
YEL058W	66.1031	49.618	66.9222	56.2996	70.033	63.609	73.7157	47.5931	78.4436	94.7324	70.4359	42.2926	101.817	91.1563	46.1598	85.3634	72.7964	55.4544	51.3306	55.1351	37.1803	55.1009	NA	82.1846	85.3946	53.9776	47.1718	94.0355	74.476	88.7811	57.667	67.0497	51.1205	50.356	74.0761	59.8379	58.6459	39.4214	69.4706	58.8687	55.8884	96.0405	83.134	70.7723	96.7905	40.5841	94.9337	76.0484	65.9285
YEL060C	3464.8	2163.84	3099.6	3806.45	5443.71	1525.56	1711.28	5151.71	3973.86	3114.51	2660.91	3346.49	2072.98	2746.81	3149.47	2080.9	2957.94	3270.48	2678.97	1359.44	3620.09	2446.85	3604.56	3484.14	2020.68	2373.01	2375.83	3074.03	3298.41	2396.81	2968.82	3058.05	2759.22	2716.58	4062.71	3387.88	4094.92	2372.66	2985.56	1799.59	3256.57	3279.42	2825.13	2931.76	3096.15	2160.74	1181.82	1719.75	3593.34
YEL066W	NA	129.541	143.471	145.23	135.369	104.471	107.529	338.648	220.094	90.4995	104.943	NA	NA	72.0667	NA	NA	119.95	207.51	NA	92.4473	133.969	248.385	198.961	101.39	38.0326	169.19	178.18	113.024	176.318	NA	281.376	157.163	172.139	87.6839	214.621	57.1371	NA	272.734	193.85	307.156	138.165	NA	NA	173.581	NA	150.634	184.697	158.356	103.882
YEL071W	2739.2	4058.36	2475.73	1662	1963.4	3618.88	3061.95	3425.51	3144.34	1791.62	2083.07	2615.85	1579.48	1311.33	2232.94	3196.3	3034.36	1967.4	3804.45	2699.78	2964.36	3750.31	2943.17	2210.3	2261.16	2058.64	2190.97	2146.19	2298.35	2052.02	1878.62	5072.68	2405.9	1910.25	1178.21	2507.62	2115.58	2871.59	1857.03	1852.04	2820.31	2879.03	1618.3	2615.17	2601.3	2195.81	4749.74	3364.28	2959.31
YER001W	156.482	97.6906	66.9279	83.5209	105.14	NA	84.8707	72.7762	60.506	126.094	86.5458	59.1725	72.6773	98.3151	88.4516	85.4218	54.2075	103.069	117.303	95.9823	68.486	63.7543	101.641	123.632	56.488	160.6	113.197	184.483	214.949	74.7954	110.072	73.1427	142.83	53.3149	NA	84.134	111.552	72.5798	106.565	156.812	126.833	181.272	125.307	77.3765	219.75	NA	107.377	113.2	181.803
YER003C	816.987	864.958	1079.09	1005.17	795.992	1121.13	877.817	839.228	929.508	942.014	1205.64	927.831	926.838	1167.28	1060.59	1337.5	1036	1238.12	1068.02	1396.26	822.336	1026.51	1022.19	998.826	992.034	1133.78	1123.06	1129.53	1179.81	948.339	1322.54	874.311	885.212	1128.39	1179.28	1073.07	1121.37	911.872	1075.21	1485.79	1007.74	818.195	996.812	1078.85	1181.16	1009.71	723.75	938.26	786.472
YER004W	384.563	303.365	225.926	413.399	375.218	446.535	346.107	379.148	247.144	201.007	237.671	455.65	269.141	179.837	205.414	337.594	370.026	234.686	239.679	263.104	272.64	392.797	356.258	411.261	390.956	255.822	291.904	223.411	183.403	343.393	161.661	354.462	186.572	439.865	517.834	173.268	265.985	222.431	413.784	194.186	134.206	151.74	217.511	396.449	195.968	287.578	338.241	167.554	323.729
YER006W	132.938	141.786	126.366	120.819	133.866	165.663	124.495	154.818	111.887	148.444	131.162	154.684	139.795	130.088	142.656	127.936	128.141	101.651	100.967	179.225	176.483	151.23	141.337	151.365	139.641	158.033	120.73	133.579	159.327	117.598	105.37	179.391	119.79	140.43	108.242	148.727	121.805	155.02	129.201	141.863	132.046	170.079	106.212	124.047	112.789	144.483	117.119	149.331	139.298
YER007C-A	288.476	346.412	343.648	318.148	299.082	330.277	353.876	588.991	359.426	256.88	306.763	423.251	411.038	292.55	316.828	333.667	257.255	353.145	321.216	386.699	303.148	377.896	291.672	294.944	277.473	310.958	350.003	189.738	241.76	358.539	423.107	385.897	261.772	370.312	255.035	322.784	227.685	260.977	263.015	385.547	292.243	251.883	319.424	309.272	242.995	362.762	397.227	348.457	251.4
YER009W	3884.18	6954.24	4595.51	4906.58	4515.45	5340.56	5506.15	6099.26	6272.96	4007.45	4558.82	5659.54	4148.6	3847.43	5222.28	5259.49	4607.82	3889.89	4063.68	5982.99	6054.01	6077.07	5695.83	4868.2	4324.7	4588.85	4851.64	3725.78	4093.93	5369.77	6694.63	4801.08	4143.97	5737.82	5879.64	3068.1	4222.23	5426.18	5603.07	5367.94	4577.22	2788.54	4644.02	5172.95	3820.67	3879.77	8790.84	5297.37	3814.61
YER012W	223.195	120.321	288.859	215.906	233.223	332.245	263.599	196.905	218.672	220.107	NA	369.807	NA	355.324	240.731	329.198	190.171	266.579	351.293	325.591	194.797	279.079	219.318	237.61	330.125	250.264	208.173	279.014	273.647	245.386	215.204	188.397	197.15	336.729	296.001	239.307	241.423	276.044	235.961	305.569	211.508	215.794	234.505	263.792	233.714	304.532	493.087	214.298	258.291
YER019C-A	176.165	112.541	103.961	105.166	140.085	59.7182	132.663	93.6731	112.846	109.267	126.399	54.1993	113.834	88.2336	73.6817	79.8271	132.92	53.4997	96.4113	114.31	125.294	102.798	91.1419	123.625	169.151	86.1732	98.6075	165.485	120.971	125.11	100.886	93.9922	154.806	89.3429	75.6457	98.779	125.136	87.9071	117.41	97.5132	146.545	174.638	137.8	103.856	191.74	121.227	171.934	110.916	153.618
YER020W	89.0288	25.0633	111.525	70.5504	78.3692	58.8274	57.8859	81.3402	NA	41.0972	66.7579	48.5222	104.5	105.182	NA	NA	49.0115	NA	62.8614	42.7662	NA	46.3731	51.1338	80.4147	70.3864	47.3304	43.4115	66.309	44.0268	77.4011	NA	NA	83.3767	47.874	69.6086	56.4093	96.542	NA	46.4317	26.3776	43.8201	NA	84.1848	NA	NA	80.435	NA	38.1136	69.3487
YER021W	329.173	227.955	270.182	252.829	304.46	142.294	336.087	258.915	299.612	289.136	303.917	184.573	320.685	319.074	233.133	207.055	303.923	262.284	210.304	213.391	207.16	203.73	235.998	322.442	334.057	275.872	262.388	320.634	311.526	299.172	233.337	243.39	292.996	229.091	259.729	277.982	299.767	202.644	298.527	218.51	234.989	326.681	321.07	269.968	336.16	355.518	320.864	310.083	323.012
YER023W	1496.22	1232.51	1326.7	1753.81	1778.57	1228.49	1523.08	1770.07	1430.02	1416.56	1234.99	1759.98	1817.88	1475.59	1967.08	1665.44	1448.39	1925.07	1624.13	1349.8	1236.49	1613.2	1323.49	1562.71	1544.79	1447.83	1724.03	1986.97	1705.32	1599.12	1502.69	1393.99	1388.92	1528.76	1486.2	1727.1	1541.59	1168.69	1415.63	1481.49	1616	1672.17	1547.41	1482.77	1846.59	1383.97	2343.32	1643.16	1491.7
YER025W	815.617	1085.44	793.622	907.866	849.805	828.227	850.922	1264.94	862.119	824.94	765.357	978.502	694.014	901.125	986.521	914.831	866.528	842.165	842.871	1021.29	916.439	1274.27	783.456	765.364	812.938	827.552	825.017	742.219	872.869	699.814	909.195	1016.11	842.659	909.216	727.138	867.328	854.244	911.283	844.662	783.891	768.627	901.739	673.142	878.961	808.681	889.144	1035.41	937.095	847.026
YER026C	260.118	212.908	221.893	216.9	261.438	88.6148	253.247	206.611	205.126	163.53	163.142	114.948	367.595	285.549	170.57	118.614	235.934	98.6166	137.49	221.493	172.209	166.047	211.595	238.039	263.7	165.664	153.247	206.188	178.889	286.177	154.173	133.748	188.789	229.704	226.295	170.696	327.905	136.507	220.224	213.914	232.74	125.555	249.086	185.632	310.981	268.63	271.56	203.485	243.899
YER029C	93.5368	81.3149	66.6406	98.0342	106.389	58.6768	95.6712	103.878	83.3521	89.2978	62.4875	68.7622	52.7237	42.9221	59.8689	83.1749	67.1262	72.4758	58.8292	87.5474	79.7216	92.3737	89.8762	85.7907	82.3033	81.7014	83.0032	35.1553	83.3679	62.4383	94.1549	78.4901	77.6358	88.7904	94.8938	65.6136	111.375	64.3212	83.7273	69.4398	62.4779	60.5964	63.8097	76.6076	70.8648	85.6077	76.3387	59.6635	94.5475
YER031C	88.863	68.5285	89.5559	98.1447	103.863	42.6742	78.63	59.8682	83.9609	108.61	104.876	81.254	91.2772	113.115	75.3194	93.6801	81.1569	117.535	83.3668	82.7575	52.8845	81.3298	78.8694	108.117	71.9002	83.1767	68.2452	91.8418	125.674	100.639	69.7893	72.4263	108.662	74.6226	130.152	86.8733	88.4076	68.9752	86.3531	88.4742	70.4329	86.7484	125.411	92.1492	83.6513	74.2815	91.1638	52.1834	79.5455
YER036C	938.526	983.55	907.41	891.857	848.924	911.772	715.83	795.785	962.336	932.3	758.479	1090.88	832.049	911.521	1207.94	1070.77	855.081	951.959	910.045	1168.24	974.402	770.593	862.057	786.348	775.537	1048.3	951.761	738.573	892.657	850.234	1072.12	1021.58	765.49	975.81	783.046	811.649	940.753	968.075	762.034	1222.18	973.273	897.872	849.129	769.105	1083.99	991.656	1088.27	996.496	994.561
YER042W	122.706	174.257	302.664	196.844	83.2794	304.265	162.874	292.787	219.775	297.927	159.267	268.641	203.084	223.848	169.697	196.375	151.693	106.798	291.765	242.689	132.209	204.939	218.494	138.162	99.8964	205.441	248.028	125.171	169.038	230.808	203.22	174.203	180.213	111.531	228.876	215.185	171.965	176.286	234.867	236.338	185.596	143.848	154.814	235.109	95.2875	139.638	634.757	543.681	135.721
YER043C	6243.82	5969.92	6967.15	4909.36	6960.84	5046.58	6196.35	5116.43	6080.12	5858.31	5245.23	5617.29	7329.58	6051.85	6279.62	6143.29	6359.17	6387.34	3936.87	5272.22	6451.92	4988.39	6419.05	5492	6775.5	5208.65	5348.73	6003.11	6517.4	6549.61	5185.13	7461.23	4991.18	5823.82	5648.75	6032.54	6668.07	4549.13	5277.22	6033.97	6022.66	6056.96	6350.12	5540.1	7655.41	6091.03	5565.09	6778.16	6379.03
YER044C	514.703	397.171	280.951	391.548	327.55	324.624	173.88	337.061	460.525	258.606	161.453	147.511	189	146.234	211.881	204.961	331.244	187.637	104.668	188.639	291.113	397.868	435.641	435.984	361.373	353.47	276.563	229.565	216.127	245.855	202.821	386.58	380.438	490.809	340.474	311.272	353.242	280.244	391.669	98.1554	444.059	320.907	174.466	478.927	301.826	599.277	241.571	466.092	452.394
YER048C	147.081	161.007	163.02	160.118	91.4508	175.12	142.925	156.569	146.941	137.287	147.972	153.504	136.039	111.803	219.622	164.738	140.988	175.075	194.27	194.374	140.519	163.503	141.379	159.973	180.471	209.364	166.202	133.73	181.382	133.572	140.739	127.225	172.214	155.031	107.361	112.239	182.213	171.384	160.093	208.169	110.822	155.611	170.25	150.169	190.244	141.458	169.712	144.572	147.896
YER048W-A	491.532	639.183	386.784	418.429	611.398	404.488	464.242	575.203	556.738	448.717	229.187	511.063	305.398	236.948	293.483	349.16	373.035	286.47	280.647	394.304	592.059	391.416	507.45	451.11	396.344	329.062	342.778	399.36	322.141	382.009	387.194	555.18	452.695	372.725	452.196	302.294	503.98	376.313	529.597	341.565	372.523	316.618	292.433	444.504	363.191	315.429	579.259	457.984	512.711
YER049W	135.555	192.206	206.83	154.732	136.619	231.563	104.256	230.443	233.628	142.414	187.623	270.082	169.759	168.906	156.372	177.401	172.057	192.912	212.786	180.931	162.751	117.999	162.198	148.63	165.232	177.876	220.736	185.418	148.473	149.689	141.552	176.676	155.32	150.16	142.312	156.702	185.31	118.417	168.79	161.109	156.312	164.68	175.321	162.282	152.178	169.808	185.009	182.461	165.56
YER050C	78.5899	30.8071	67.5242	NA	46.5557	NA	45.6495	NA	NA	72.0026	47.8297	40.1699	51.406	64.8538	57.257	NA	56.8352	90.4895	NA	49.0252	46.7795	NA	40.6316	38.7514	43.7656	64.4411	56.0632	78.441	94.1129	55.8188	55.232	47.5701	40.7905	NA	NA	NA	48.526	75.382	61.2875	85.373	NA	53.3851	62.8798	45.2285	76.1728	41.1584	61.0221	NA	89.3769
YER052C	815.339	808.317	751.925	784.949	1000.58	1148.95	636.487	413.699	612.052	596.668	511.251	696.996	616.728	594.89	552.805	775.629	663.571	519.956	552.474	785.343	909.962	653.627	667.676	691.624	730.856	545.676	636.748	506.645	520.577	734.659	681.193	943.829	537.897	721.586	657.296	568.401	837.628	757.383	694.986	572.88	696.779	818.827	601.478	532.728	767.889	585.305	626.439	1108.1	889.696
YER055C	1302.84	2843.47	1728.37	2042.23	1794.5	2102.18	1870.96	1755.79	1724.41	1406.3	1956.43	2171.63	1250.16	1299.42	1783.28	1729.53	1755.33	1236.52	1343.25	3291.7	1981.83	2435.36	1796.27	1565.51	1626.78	2292.76	2160.55	1338.34	1341.27	1562.16	1841.25	1855.95	1660.55	2350	2184.92	1973.58	1244.78	1378.7	1807.85	1554.1	1381.09	1395.05	1084.19	1913.99	1541.74	1688.61	1840.87	2654.51	1473.37
YER057C	1393.37	1889.07	1598.87	1203.73	1344.51	1921.08	1614.53	2395.82	1621.65	2071.23	2374.4	2241.19	1364.75	1953.45	1673.05	1904.01	1803.62	2059.39	2199.53	1749.2	1346.96	1579.38	2416.95	1752.01	1343.47	1985.85	1903.25	2135.86	2128.72	2017.25	1278.66	1609.34	2033.51	1632.88	2299.98	1606.01	1365.64	1931.16	1944.18	1865.61	1333.69	1918.7	2055.19	1976.27	1758.68	957.766	1898.79	1676	1486
YER062C	45.7735	32.3038	82.1044	34.3093	15.8837	56.5628	21.5712	38.179	74.3828	47.0086	NA	57.5696	89.1527	56.5447	43.4195	79.0643	56.5331	107.187	104.802	27.7251	48.1854	21.326	27.9234	77.6414	40.8522	120.918	58.7168	62.5019	70.8074	76.7956	45.3156	20.9183	63.7707	41.4377	73.0263	49.5279	85.4479	39.7082	42.0132	90.692	90.7651	38.7273	71.8446	52.043	57.3388	78.5098	24.9093	56.777	38.3485
YER068W	114.169	55.6607	125.416	94.5327	89.3482	106.344	125.269	95.5149	123.019	107.919	149.419	79.1052	157.536	121.153	173.133	114.948	98.6301	107.233	119.054	125.706	70.3047	122.795	110.943	142.439	59.7922	74.3624	101.538	132.713	75.9759	103.94	144.501	102.84	100.014	129.076	121.85	108.697	64.3862	88.0568	116.627	126.64	101.432	101.146	138.53	94.5303	58.8356	125.534	62.6899	123.6	66.6147
YER069W	750.108	981.63	635.482	739.689	1196.86	678.996	602.141	488.668	630.278	415.025	583.31	912.995	520.369	543.192	599.217	738.655	739.207	466.722	374.782	1072.31	867.409	687.288	708.209	621.625	830.78	662.869	869.211	718.254	618.116	644.373	695.54	879.187	610.14	720.857	632.917	736.989	746.573	744.791	590.885	553.493	753.178	640.72	510.563	582.075	747.323	512.625	563.129	760.716	860.991
YER070W	322.006	221.605	323.708	297.241	358.857	209.271	381.595	264.737	224.893	256.174	419.724	248.795	355.565	536.686	355.927	282.177	304.226	442.116	296.991	354.996	261.04	223.914	360.179	441.192	439.912	469.328	426.96	402.727	369.889	346.768	559.14	275.254	343.659	413.244	304.446	275.608	513.147	321.292	320.008	381.714	321.376	477.423	420.191	248.56	355.402	365.988	252.629	276.292	371.376
YER071C	39.5155	32.6925	33.3339	52.9069	36.5759	71.2308	60.1545	48.2051	44.2785	50.1987	43.7871	75.9246	60.8013	56.6813	37.3852	40.878	59.0142	72.124	72.3951	49.1465	46.8739	75.9938	57.0064	56.2852	42.3648	49.1217	53.9782	31.6098	54.5103	54.1053	44.3614	44.6725	53.6328	42.3153	35.8149	57.9687	42.1304	43.7464	55.1078	38.6346	39.4711	37.5599	41.2495	62.9567	35.858	42.9548	52.1943	43.0027	45.0853
YER073W	174.23	148.166	144.881	143.173	186.475	137.281	129.223	125.069	80.034	77.5851	131.594	156.882	158.37	120.843	78.7714	143.317	76.5182	80.4519	135.51	151.555	165.328	157.305	133.465	138.96	124.884	57.3722	106.404	146.461	50.2531	149.609	123.353	141.644	137.753	151.009	127.688	106.371	150.525	182.088	145.021	61.9833	130.757	88.4481	153.747	94.7119	128.533	119.012	100.56	135.861	161.289
YER080W	157.031	106.581	108.711	99.6288	147.863	189.844	153.28	86.7392	89.6691	111.008	105.181	141.021	110.104	153.629	76.4565	123.202	107.694	65.2963	116.732	91.7288	136.276	135.515	116.263	111.51	130.778	110.997	114.91	117.286	90.4772	109.212	121.093	105.346	144.462	117.233	94.7374	102.078	137.168	135.557	115.679	125.981	97.4464	100.327	132.877	127.718	93.0365	123.604	164.126	84.254	138.358
YER081W	1878.43	1731.76	1906.37	584.652	1352.4	1458.61	1206.44	1459.94	2264.16	1967.57	1240	1230.39	1295.8	770.087	1306.84	1524.59	1172.83	931.914	1200.84	1291.06	3473.94	3688.67	1817.48	972.006	1149.5	1262.9	1143.4	1240.58	1311.64	1245.52	1347.74	2664.29	1328.45	1398.78	1240.72	695.752	733.521	2040.83	936.315	722.441	1504.71	2301.9	989.688	1416.91	1655.58	502.949	1471.11	1385.65	1947.56
YER083C	39.6558	NA	31.226	22.8469	39.7399	14.0684	40.7108	35.9071	40.2849	24.6303	35.7992	22.9245	37.0797	43.2499	NA	NA	40.9804	33.6546	25.6669	28.8958	29.4745	28.6962	35.6414	33.1701	44.6284	36.3166	22.6133	19.8463	NA	40.4839	32.3801	31.1654	28.3532	22.9819	41.312	35.2566	24.4854	46.8136	40.4606	40.6946	24.9123	53.0726	24.7426	28.4081	31.8621	19.7852	40.9315	30.4191	29.2337
YER086W	448.939	503.406	389.881	399.015	400.454	516.433	426.458	413.611	378.397	453.68	411.223	512.227	440.176	498.03	408.807	507.91	480.506	385.833	229.658	458.053	553.002	450.908	379.564	422.675	404.394	354.958	412.88	442.947	457.201	424.951	420.128	486.84	432.717	402.673	318.229	527.383	413.523	468.282	384.621	396.3	491.811	550.167	347.433	393.555	508.706	372.085	598.102	520.608	417.376
YER089C	293.223	316.257	396.183	440.735	344.086	264.273	279.24	354.802	393.58	305.824	401.195	446.182	343.298	337.847	265.586	281.46	299.844	300.239	309.012	340.877	341.838	451.731	286.348	277.319	337.44	357.399	303.392	306.241	346.654	322.089	285.765	337.19	346.749	403.516	387.561	286.845	294.862	272.353	327.281	348.201	307.458	264.661	262.508	319.821	310.381	246.388	297.522	256.944	351.881
YER090W	466.132	426.928	480.74	405.294	438.533	643.581	356.455	446.854	395.301	449.868	398.008	353.422	414.351	483.879	345.475	550.535	386.095	493.571	510.748	370.134	420.915	413.079	396.535	445.152	444.092	299.208	361.623	383.6	389.799	439.004	417.496	493.899	356.435	414.552	316.459	377.823	495.131	378.503	412.773	360.318	294.17	462.566	413.976	337.62	349.427	412.02	426.585	514.973	443.413
YER091C	23225.4	40764.3	24459.9	28460.6	22843.4	38987	32477	36880.6	28916.3	35762.5	34069.5	43182.3	34204.6	17227.1	41651.1	33746.5	37398	26698.8	22258	42511.4	27830.5	40624.3	38044.4	34140.5	22774.1	37814	35257.9	28281	27591.9	32347.1	35128.9	33328.8	31004.9	37902.9	42204.9	34600.2	20013.6	42178.3	33184.2	36157	43258.8	29274.3	25436	32197.1	28724	29109.7	26621.4	40341.2	27105.4
YER094C	226.973	208.281	205.078	164.494	176.3	229.375	205.933	198.978	144.591	182.955	175.088	144.98	216.225	385.476	182.434	289.487	172.923	185.315	195.483	223.02	205.759	145.889	167.123	145.736	199.589	181.556	196.096	200.999	216.215	198.147	223.079	164.947	185.838	245.971	176.624	223.965	193.509	175.972	174.598	189.956	163.455	179.097	173.532	170.395	206.674	232.795	280.708	188.215	166.501
YER099C	112.894	100.311	84.3962	130.108	106.888	119.626	93.7701	115.577	109.261	101.668	37.113	75.0883	NA	NA	108.463	113.255	63.3459	105.644	56.4669	82.8788	99.7391	92.0086	60.126	113.542	128.775	83.3342	102.779	44.8682	93.0823	77.9734	128.893	104.728	57.2935	95.6395	104.141	52.7639	116.455	108.23	89.39	99.6564	94.12	93.2244	109.234	NA	81.5724	118.845	106.086	108.472	117.459
YER103W	366.729	NA	3226.94	654.003	NA	169.971	92.7628	NA	324.281	391.7	422.397	314.376	105.854	2526.33	206.099	313.991	761.847	259.577	377.504	294.484	69.772	150.695	NA	675.265	NA	195.038	259.384	242.399	480.694	145.772	218.934	NA	270.475	115.991	420.995	284.018	554.62	259.344	518.403	166.54	204.743	101.07	719.551	876.054	463.259	111.091	270.184	118.429	645.148
YER107C	40.9397	21.6083	48.7955	43.9321	31.7977	30.9634	49.1713	32.1071	33.8129	43.4912	16.9435	52.5552	38.7913	33.0581	20.0435	1.44656	31.5129	43.8811	40.5342	32.1324	36.7889	29.7656	36.4225	34.7064	31.8305	46.3612	32.6381	29.8612	29.3836	28.8721	37.9221	45.8387	27.5042	29.9115	26.0662	26.3478	29.5519	31.1997	32.3323	37.7926	49.1018	36.4395	44.4642	44.0064	38.7733	27.4353	42.2424	27.8153	33.7273
YER110C	652.832	598.621	528.314	520.674	615.911	457.786	568.183	573.095	531.352	534.506	492.686	412.084	607.13	650.859	504.102	439.416	560.119	400.645	382.799	526.184	559.17	495.392	544.106	619.093	653.852	453.704	504.855	483.385	493.626	522.996	565.215	592.416	547.182	576.642	480.796	580.996	702.709	450.594	625.302	506.443	566.114	543.888	560.664	566.501	682.672	608.639	511.182	555.887	589.012
YER112W	163.459	245.084	162.452	212.252	212.777	219.625	209.113	288.619	220.305	160.03	175.392	219.483	168.625	153.633	188.492	150.822	184.687	152.981	200.933	230.066	215.826	295.587	173.089	177.902	216.063	219.907	178.701	150.118	178.171	153.632	189.077	201.609	201.743	210.532	200.305	187.606	159.64	197.714	197.657	162.745	142.781	150.4	135.37	200.109	144.656	188.39	234.583	191.129	190.327
YER120W	793.681	522.311	957.911	827.285	874.392	573.473	763.687	610.581	742.702	935.104	962.318	664.721	905.309	1072.34	1002.17	648.734	757.368	1115.2	896.863	554.433	735.193	650.095	889.403	872.966	701.458	876.049	832.458	1042.41	968.508	824.397	583.143	618.945	825.014	650.239	832.78	807.978	892.686	855.61	740.805	792.505	903.661	910.666	1137.29	737.633	896.975	722.269	478.799	661.751	827.23
YER122C	279.664	344.852	329.57	297.838	306.331	267.844	327.266	380.002	281.1	290.329	391.237	400.625	372.343	413.239	370.142	344.316	378.176	508.878	478.314	319.332	244.549	410.862	292.045	349.17	293.091	287.164	344.486	368.694	351.046	329.559	451.622	306.018	311.724	335.32	314.262	345.704	369.594	316.268	340.995	358.676	310.353	343.261	380.268	257.261	375.689	335.744	296.734	335	283.302
YER125W	328.572	208.698	293.672	364.014	370.444	261.682	338.796	282.337	260.944	337.307	306.918	279.651	336.296	393.642	343.454	308.74	281.495	383.024	284.547	239.615	260.357	270.1	319.268	413.858	312.112	330.751	299.944	322.617	317.97	297.127	327.508	254.878	277.483	329.622	374.582	273.14	357.177	294.319	284.367	337.826	322.303	311.525	354.592	277.355	335.866	326.756	174.502	211.361	339.056
YER126C	79.1712	79.9075	65.0366	30.9072	50.3229	74.3552	78.6158	62.376	55.6502	61.3201	NA	72.2625	61.0496	80.7141	NA	NA	68.6342	61.2108	70.2248	94.7357	76.205	51.7951	57.3776	45.3705	70.084	80.3977	75.1744	84.6103	64.5395	63.4536	NA	81.3835	67.8906	NA	35.2603	59.4768	63.1517	98.4384	61.1705	65.5219	76.0842	93.525	58.7662	61.1751	67.8768	69.3067	NA	60.5769	64.8224
YER133W	635.29	526.895	666.663	628.309	539.341	560.222	583.277	771.281	735.646	581.237	754.677	644.974	627.254	647.037	638.047	428.545	633.945	675.109	513.251	570.689	504.391	728.93	524.756	649.679	681.222	669.226	626.903	621.515	582.3	673.053	707.529	662.271	691.205	675.174	777.393	596.434	445.412	571.518	656.895	534.082	559.688	616.328	559.198	555.576	540.979	590.482	589.894	467.1	598.816
YER134C	90.0414	75.3396	147.648	135.982	111.503	92.6772	127.773	78.5741	124.209	100.643	68.444	111.45	85.293	150.891	116.711	NA	76.5489	NA	NA	69.307	84.3597	99.324	85.5892	10.5164	57.4448	129.847	102.464	98.9339	60.0143	109.341	121.12	109.069	73.0896	103.217	127.824	74.3298	128.183	111.006	87.9554	79.7631	80.3314	44.337	97.542	118.556	106.6	89.4547	124.293	92.1849	156.735
YER136W	793.3	598.687	575.185	877.4	628.129	611.312	655.344	708.905	822.276	783.456	933.074	763.437	773.652	775.426	660.959	613.988	738.747	744.145	476.039	477.642	611.07	859.733	675.662	796.596	535.408	632.047	614.086	934.437	725.644	621.506	858.489	762.363	762.535	619.152	802.43	681.347	613.876	717.027	882.76	577.843	709.878	783.188	745.348	826.672	804.457	672.462	631.751	611.638	709.381
YER141W	61.9736	40.1345	47.4593	46.1721	59.1166	19.2942	57.2627	32.8102	NA	41.4788	20.5557	NA	55.5444	NA	NA	NA	52.3177	NA	NA	32.9714	39.452	28.548	37.2399	71.6009	39.3446	23.44	30.9639	38.3724	26.6662	47.4676	39.3815	52.7005	52.7563	25.8639	NA	33.682	59.4457	20.2161	52.327	27.3965	37.3613	23.803	9.55819	37.8471	32.9462	69.3028	38.8562	29.8202	44.3059
YER143W	146.684	119.308	194.92	131.611	168.891	137.172	151.599	161.414	168.029	246.459	150.328	154.288	185.213	199.205	143.462	188.62	147.435	142.005	129.976	135.496	148.708	178.32	152.482	136.214	111.156	114.446	134.25	173.353	155.616	173.995	135.413	144.567	205.649	176.204	191.323	157.016	181.799	158.389	179.217	149.04	129.951	190.426	137.453	190.132	162.782	170.62	114.687	166.56	171.464
YER145C	141.996	80.7057	97.7544	120.529	120.083	NA	177.924	111.175	58.3737	NA	66.681	NA	107.981	NA	NA	NA	138.022	51.8699	NA	41.8049	64.0868	132.704	189.795	143.981	82.5086	98.7473	47.4031	177.429	NA	117.116	NA	114.41	142.02	116.187	135.301	76.0312	144.659	NA	116.38	65.3782	139.335	95.2	95.7344	90.4081	114.739	243.861	NA	79.5162	189.803
YER146W	266.482	503.311	308.109	366.312	390.859	508.939	541.862	617.996	404.882	431.174	272.81	510.539	413.112	358.678	382.825	346.936	449.925	351.315	243.346	633.769	492.444	493.072	467.863	353.525	289.666	518.659	453.338	303.436	370.731	501.701	518.611	401.537	333.103	520.572	627.486	311.801	416.058	450.763	484.244	488.255	424.061	207.982	431.199	507.045	357.187	327.244	461.192	412.458	366.476
YER148W	50.9847	82.7338	31.1184	64.8949	65.0563	56.3189	59.6898	43.5359	60.5166	30.2085	47.5479	29.7618	45.8413	58.2325	29.1537	31.0461	69.8692	27.4252	NA	73.2587	65.5968	35.8531	51.9365	37.2396	36.9304	60.9863	47.405	48.4172	46.8908	54.1841	NA	42.996	55.1003	55.8481	52.9792	35.2303	55.6486	25.7171	56.6178	49.8622	60.0956	44.5369	44.287	55.883	61.6062	55.0357	46.1302	56.8399	50.3105
YER151C	115.331	143.503	120.14	114.703	119.653	109.003	97.8142	101.805	91.3606	138.097	121.482	69.5645	121.22	145.111	123.207	88.4839	126.015	115.479	96.9152	115.931	173.2	100.121	98.0688	140.901	127.645	112.892	129.743	138.145	129.744	92.7559	89.1126	129.837	119.877	132.634	103.931	127.643	109.496	139.022	111.489	103.692	148.813	120.893	99.6533	100.199	121.66	127.751	100.875	119.761	130.356
YER156C	148.247	286.055	204.765	241.121	129.03	253.596	181.568	109.781	154.474	206.869	262.157	150.923	128.657	338.808	324.935	346.474	205.003	224.714	276.736	522.955	133.632	224.657	149.438	112.446	178.38	198.909	236.553	170.308	242.428	128.803	180.733	165.757	122.424	228.521	169.515	150.38	185.066	294.778	178.996	346.687	141.634	185.583	113.216	160.48	225.144	186.853	447.121	233.191	140.582
YER159C	204.327	308.464	190.204	207.912	254.677	370.827	208.262	206.663	252.036	162.223	177.414	237.238	238.817	133.276	182.406	153.359	230.196	146.422	243.049	268.97	218.587	294.987	271.89	185.981	252.038	285.196	255.894	168.932	201.686	232.663	163.05	218.803	212.777	290.058	303.596	172.775	185.73	298.771	220.076	165.056	189.184	156.589	184.654	225.7	127.528	212.036	170.932	156.144	204.078
YER165W	1893.59	2767.88	2020.92	2268.94	1736.73	2493.43	2190.04	2385.58	2192.48	2564.34	2751.62	2720.18	2141.07	2087.82	2851.94	2755.13	2260.79	2639.82	2383.97	2663.02	2675.2	2760.66	2435.08	2372.74	1773.57	2270.22	2306.98	2368.18	2391.1	2147.6	2497.88	2456.67	2326.8	2436.56	2029.97	2690.09	1775.62	2562.71	2360.72	2735.59	2387.81	2428.05	2152.05	2336.33	1996.65	2070.59	2554.42	2611.22	2015.31
YER175C	252.134	94.2645	163.668	85.0442	293.377	134.651	137.429	343.118	131.697	13.893	97.6098	138.582	156.319	71.5851	91.8711	104.522	112.59	98.9845	218.15	NA	175.524	119.974	183.853	123.213	167.083	68.58	77.6584	97.6776	77.7204	192.67	98.6181	248.251	178.198	130.116	61.6477	60.417	174.308	78.5758	154.914	NA	130.786	131.112	160.879	123.354	123.884	115.321	82.2877	148.338	183.522
YER177W	1965.77	4258.31	2997.11	2869.85	4093.73	3279.08	3288.49	2521.44	3419.43	4102.76	4173.16	4796.32	4360.44	2715.7	3479.79	2705.79	4168.5	4896.85	3198.35	2336.84	2971.52	3820.48	2747.86	3556.8	3327.48	3643.65	2810.58	4151.69	4447.4	3844.59	4639.23	3375.09	4097.27	2830.99	5032.61	4751.89	3284.26	3457.58	3654.33	3781.42	4331.98	2945.9	3996.23	3318.63	3306.94	2418.38	2497.03	2365.87	2745.16
YER178W	1092.99	828.526	985.379	740.816	988.268	883.832	869.083	766.307	762.676	806.912	885.959	788.551	938.372	1300.39	762.896	883.057	903.512	784.119	1036.94	866.137	850.966	735.513	883.715	912.029	1093.39	829.406	903.182	1103.32	955.14	1008.45	869.606	756.243	948.06	720.715	810.956	811.541	851.727	941.878	873.921	972.118	892.95	814.345	1057.36	800.286	1053.97	880.842	1276.04	806.621	1050.61
YFL004W	156.873	93.1964	136.829	181.23	156.951	114.507	150.944	146.196	142.328	122.397	133.432	145.673	170.512	202.018	155.036	143.803	117.476	161.375	100.919	115.192	126.851	167.999	144.678	160.068	155.004	154.702	149.829	119.1	132.386	159.202	152.672	148.869	142.301	154.162	144.582	119.746	153.372	151.867	149.267	103.748	130.345	138.432	159.056	150.395	134.286	134.022	133.214	129.203	175.393
YFL005W	756.331	651.134	648.55	697.827	711.149	458.183	609.159	623.156	682.518	604.117	622.202	506.275	613.586	879.956	728.491	546.754	635.886	624.968	545.555	523.742	580.884	603.379	652.866	778.915	699.204	523.776	494.221	707.628	648.105	631.209	631.116	664.377	637.022	595.864	695.563	592.522	788.139	573.349	702.786	471.852	630.264	683.675	744.619	720.362	749.39	625.442	696.002	534.472	758.644
YFL007W	NA	87.4989	150.839	140.899	145.451	150.057	128.954	145.704	123.137	153.107	96.0943	159.909	140.038	131.62	157.364	NA	103.65	141.48	141.109	190.949	159.04	159.615	151.435	161.641	125.398	192.015	170.803	126.635	141.925	118.56	176.127	166.988	139.836	155.597	143.369	128.335	197.961	133.069	174.396	229.358	NA	102.171	147.569	196.709	155.757	157.349	NA	131.449	161.807
YFL014W	15657.3	NA	5672.32	1538.71	9291.67	2606.29	3096.94	148.29	321.427	NA	23653.5	1567.22	9355.58	11489.4	1865.48	7594.74	NA	17556.9	27057.2	2515.13	1029.42	682.976	2075.96	4191.08	11493.1	15919.8	5055.81	14883.8	14406	10293.8	3178.87	753.125	8909.37	7671.52	18539.8	1680.26	2706.76	4726.65	1227.33	24162.9	3171.32	1373.44	16826.8	812.554	8138.95	13312.8	818.463	NA	3080.9
YFL018C	198.267	167.213	185.51	205.924	221.623	239.498	157.887	109.275	151.116	197.311	180.458	277.32	140.612	231.983	189.144	198.32	251.598	130.589	258.96	211.121	149.452	211.001	223.421	188.199	194.105	198.449	213.518	183.473	175.832	170.125	113.863	204.242	214.507	152.312	185.634	155.066	176.024	199.105	197.921	213.875	225.533	126.923	181.412	202.335	184.76	151.229	236.318	169.126	211.097
YFL022C	548.111	476.416	600.611	566.995	508.787	593.268	534.631	611.47	497.05	691.11	754.897	719.86	504.489	541.288	620.054	813.199	498.1	729.521	767.191	562.712	552.175	563.718	504.917	598.069	455.617	619.952	641.984	566.772	632.928	583.496	734.591	659.446	571.464	575.659	435.17	586.969	596.916	651.591	552.265	668.685	547.017	807.994	614.082	571.107	650.83	555.363	335.123	443.889	564.983
YFL028C	72.4718	100.613	86.1624	72.4738	119.467	127.588	90.112	102.937	114.54	133.399	98.4593	124.074	97.6876	127.558	65.6865	98.0867	115.112	67.4217	118.306	106.387	108.165	71.6825	36.8233	93.4062	120.978	89.0386	96.3491	119.401	114.308	106.843	84.1236	83.6453	107.325	90.6794	74.2653	86.1323	110.745	66.6515	86.5068	83.4016	116.3	111.504	133.308	89.5432	149.014	95.265	82.1693	109.212	103.389
YFL037W	837.338	846.749	1126.5	1086.6	1046.97	957.232	927.579	1139.58	936.363	798.522	1009.48	912.152	987.249	1156.54	1043.57	1185.15	953.954	1288.94	1022.89	943.088	811.321	1134.11	948.423	887.52	1071.72	818.932	962.611	940.626	954.096	1038.14	1068.27	899.069	866.123	950.708	837.79	979.591	819.142	957.776	938.02	1040.37	706.078	875.316	1029.89	1050.66	906.275	956.52	1355.87	770.554	914.296
YFL038C	1056.82	796.301	990.575	949.282	956.262	647.139	864.57	863.726	955.221	923.476	856.367	751.96	821.148	1042.21	727.044	672.495	938.893	1065.84	896.396	737.484	691.367	746.528	886.159	1178.98	941.7	932.731	834.618	989.349	1113.99	931.45	930.305	838.259	939.351	780.177	947.379	874.41	1055.04	759.497	1041.61	742.76	890.653	888.381	1162.79	914.498	927.856	1061.55	1095.9	754.8	1028.52
YFL039C	8200.59	8398	10019	9013.18	8866.87	4664.38	8268	9227.84	9693.9	7493.87	8691.9	6427.65	9929.39	5261.9	6644.5	7068.32	9201.21	7496.76	7801.57	5674.35	7205.38	8789.5	7128.01	9614.4	8995.55	5641.4	6298.49	10046.1	8153.97	9738.01	8580.65	7071.84	8943.94	6478.98	7279.91	9361.98	8494.75	6622.29	9129.72	6829.86	8938.49	8374.56	8887.17	9999.65	9252.9	8167.48	7248.25	7164.34	7921.68
YFL041W	58.4936	24.2245	82.1476	21.7231	78.6475	41.0865	98.972	188.138	45.3846	28.0844	58.7592	64.8059	65.4695	51.0051	27.1816	39.7865	51.935	34.0979	23.9218	39.7879	64.3225	55.563	75.8572	73.1515	80.2784	26.8511	42.4589	44.8163	45.2686	75.8521	52.3932	70.534	97.5953	58.3144	52.7168	58.9708	106.161	40.3363	70.9196	64.5351	28.4528	39.0329	58.2141	31.7129	44.3739	94.4014	53.3607	42.9933	46.4477
YFL045C	3095.03	5846.09	4156	4790.41	3767.82	4980.92	4266.94	4979.03	5455.98	4847.53	5912.24	4916.55	5363.23	3471.15	3771.77	3640.37	5857.03	5779.46	3527.47	5143.26	4696.59	4780.87	4762.55	5226.55	4729.3	3603.92	4237.84	5233.61	4661.69	5791.6	5626.57	4176.74	4391.15	4520.54	4923.92	6079.11	2571.28	4965.9	4884.68	4803.41	5254.96	4129.58	4251.01	4941.38	3886.99	5440.32	4032.53	4832.97	3463.01
YFL048C	80.7897	50.1304	72.0829	75.1879	69.1418	103.196	106.117	79.222	46.8702	72.9638	65.2628	49.4394	93.8198	84.1203	41.8806	74.1746	69.2609	56.7649	78.9839	64.042	68.0456	47.6012	72.7195	82.0797	103.508	72.7906	96.2383	72.6498	74.3125	75.565	107.666	65.5009	82.3586	57.4175	63.2935	61.3417	88.0242	60.4201	82.1757	54.9501	66.1518	88.4226	118.83	71.0082	94.682	110.704	67.8822	66.8826	83.8566
YFR001W	41.8292	61.0176	71.3491	34.0986	58.4215	74.6068	NA	69.8147	75.2916	65.0301	59.259	54.1857	30.0138	69.4271	45.9415	49.6275	54.562	64.6431	82.3692	75.5101	78.3924	50.7627	35.8532	34.5585	41.4054	60.8881	45.0304	37.3798	82.2214	43.1273	69.0687	42.1914	NA	59.9461	NA	55.5614	NA	61.6806	NA	NA	28.7916	74.2998	33.2593	NA	NA	NA	71.3482	54.8732	NA
YFR002W	24.8264	39.1088	33.7003	32.3016	23.5034	28.4828	40.8214	34.2098	42.3227	35.8415	37.8636	20.8409	47.0243	45.6797	NA	30.7702	42.2294	32.3967	31.503	30.4339	20.5323	26.4192	32.1987	39.0713	32.9694	38.7493	31.794	49.6647	39.6717	36.4118	31.0937	29.5537	37.4233	31.6032	28.3789	29.2661	26.9644	20.0573	26.6824	34.085	28.0368	42.9213	35.3581	34.6528	42.846	45.1255	20.3587	36.9403	29.3789
YFR003C	136.381	109.283	249.89	206.646	139.723	167.707	183.123	197.606	207.234	251.254	301.427	211.65	520.846	432.894	225.192	291.595	228.354	251.643	387.221	156.109	192.701	245.864	263.116	241.335	168.428	200.507	223.388	319.478	320.974	346.015	215.895	120.873	292.258	178.121	276.599	209.466	149.83	199.408	285.169	217.68	269.688	206.407	296.134	259.482	156.437	169.566	189.68	137.411	172.326
YFR004W	444.901	480.813	524.11	512.393	488.677	489.662	526.877	541.255	491.679	485.767	486.286	527.817	393.176	524.124	557.237	573.15	443.008	500.836	477.776	472.736	498.923	573.359	385.774	466.355	483.795	497.693	483.28	366.648	479.484	453.95	487.453	492.326	448.948	591.636	453.782	464.042	469.687	442.08	451.253	485.358	381.842	473.339	450.188	502.982	420.445	546.611	541.362	479.913	462.887
YFR006W	115.962	156.03	169.689	144.396	138.492	81.0231	131.024	114.342	116.934	82.9721	170.058	132.188	197.401	254.574	NA	70.7166	163.144	225.81	155.141	113.539	129.624	119.07	82.2408	133.081	183.934	73.6271	45.87	130.119	122.878	178.553	114.536	101.228	165.304	68.9309	98.019	144.826	147.77	116.656	148.692	101.986	78.9667	111.005	159.793	153.25	116.473	146.816	180.552	134.037	106.384
YFR009W	123.644	48.135	110.185	118.904	118.953	132.139	147.069	124.844	118.855	144.614	70.7484	142.237	88.6901	93.1255	148.001	136.355	115.832	107.181	120.525	126.184	112.628	105.482	128.766	144.05	129.716	118.313	152.842	71.8545	96.184	120.321	158.123	133.95	93.5634	130.481	112.883	79.5514	147.132	148.153	139.438	155.659	106.415	105.88	141.413	146.417	120.539	102.654	121.56	118.49	106.592
YFR010W	229.083	164.791	223.735	176.058	215.775	212.994	203.672	241.37	231.265	193.562	196.506	216.172	253.155	262.039	208.815	277.168	204.883	222.51	251.597	187.185	163.893	205.055	171.302	230.875	232.491	153.873	205.963	239.486	206.855	219.865	236.217	203.138	194.298	222.876	225.281	194.858	287.604	216.681	225.496	194.595	212.323	216.333	262.524	192.886	233.425	214.595	167.942	181.2	215.205
YFR011C	181.799	256.522	268.879	262.791	170.118	190.678	124.522	167.728	190.295	235.619	238.178	228.717	280.291	234.742	197.868	184.964	248.169	179.021	246.229	322.28	280.54	198.368	273.434	270.349	169.812	320.678	263.088	214.27	286.875	264.492	148.518	163.324	266.98	230.269	257.232	196.638	151.479	365.152	245.723	429.524	295.373	141.582	226.688	252.024	255.544	231.004	337.38	165.965	194.547
YFR014C	154.017	42.6548	150.385	150.964	100.723	36.0699	105.762	180.559	87.3498	119.268	115.658	66.2773	171.354	156.028	74.4804	116.206	91.7734	198.716	151.056	66.0106	113.093	111.229	108.352	101.474	93.2535	137.632	103.625	128.932	106.69	112.439	111.547	75.2241	124.855	77.4088	144.592	96.0142	103.124	61.1306	138.757	102.39	NA	58.791	125.198	126.146	94.2315	180.813	58.198	49.5184	114.603
YFR024C-A	106.724	44.0944	61.5263	53.4959	134.757	73.5991	110.491	151.329	82.4213	60.5568	37.1722	75.9971	69.4122	64.0645	65.1979	72.1682	67.6943	63.7383	70.3214	49.7576	76.7199	76.2939	116.018	93.3703	87.0323	72.7861	82.0399	24.7135	47.9747	91.2751	93.513	80.4185	71.5005	83.5984	96.0502	57.5834	94.383	47.7176	85.7173	75.3433	71.8122	40.1684	102.038	84.5292	62.4948	77.4963	67.5261	78.1431	108.793
YFR030W	510.729	528.663	576.421	494.779	373.211	642.491	531.485	324.356	394.429	502.33	572.203	432.648	554.711	636.042	553.807	619.757	528.559	564.624	552.197	739.106	453.599	463.043	436.643	570.774	589.316	534.813	665.961	584.687	533.955	522.867	509.981	528.158	423.904	385.655	303.328	536.992	835.689	596.277	464.228	671.836	550.826	504.004	527.638	444.982	598.279	475.022	704.577	512.79	406.991
YFR037C	143.967	237.065	232.224	242.195	146.73	223.675	222.211	245.067	253.241	196.896	257.803	252.713	289.012	214.853	225.232	179.247	190.744	239.241	197.555	265.672	148.488	259.736	207.202	197.586	170.267	250.262	238.082	197.435	207.044	259.009	229.169	171.844	219.368	267.308	219.034	196.709	147.947	194.362	230.786	234.287	175.366	160.309	206.443	199.21	130.104	219.454	262.552	199.826	153.096
YFR044C	1239.8	953.464	1786.96	1081	1508.73	1374.7	1069.94	1906.23	1113.08	1713.62	1013.99	1542.58	1994.57	522.537	1645.29	1942.96	963.988	1711.62	1241.7	1248.17	1101.03	1399.52	1161.2	1289.91	1003.51	1341.92	1166.8	878.12	1430.7	2394.48	1345.66	1097.62	1070.23	1303.22	1191.74	979.123	1230.1	1238.02	1265.01	1736.84	609.255	1085.03	1978.55	1228.09	1198.31	1355.55	2433.68	1982.26	1110.98
YFR047C	158.072	122.949	190.698	137.715	153.269	214.086	156.461	269.544	275.32	174.148	175.844	256.821	210.746	147.415	151.258	123.657	189.171	112.409	111.086	171.7	211.88	235.509	228.204	177.696	156.524	242.103	229.206	129	167.649	255.328	203.931	136.248	187.137	174.828	234.797	153.996	124.354	156.752	237.822	138.207	151.203	131.064	181.939	198.51	130.729	139.009	122.148	109.669	220.504
YFR049W	144.519	129.857	178.169	143.629	137.862	NA	77.2007	NA	95.2163	167.8	152.646	218.563	97.8711	191.187	154.166	159.183	148.119	146.838	40.6289	119.412	139.947	94.5768	155.486	125.456	93.9551	136.914	NA	153.77	172.247	89.9757	NA	96.8924	152.419	106.461	132.761	102.673	122.636	NA	143.828	183.319	209.012	110.942	142.915	119.476	NA	122.075	142.745	81.2356	124.802
YFR050C	NA	72.2116	9.08057	78.6182	97.6627	64.1468	91.5794	79.1827	79.9378	83.9162	78.421	36.4276	79.5837	49.5672	46.1503	28.3444	122.339	34.5202	NA	NA	71.927	88.6968	94.6465	39.0081	129.224	43.6489	48.0518	80.1419	45.5261	47.4568	44.5918	98.8467	111.714	61.2947	118.162	112.631	71.6446	52.4905	80.274	52.0306	75.5692	NA	NA	118.547	99.8753	71.3625	39.5658	77.0649	78.0011
YFR053C	1524.56	85.6241	167.898	4041.11	3839.51	588.332	1314.6	1017.98	2042.13	2004.07	969.985	1028.92	208.156	847.665	1667.22	958.881	2995.03	1183.76	732.878	414.832	1870.39	2616.04	3754.26	1741.08	2522.62	1993.57	1603.87	1007.1	1165.07	289.52	1491.51	1211.06	2367.9	1682.32	4956.98	1452.32	NA	2010.26	2094.7	NA	4800.31	1968.92	411.965	2682.59	3086.63	1064.72	NA	NA	3479.37
YGL007W	623.822	NA	341.471	672.735	525.381	238.998	411.13	287.149	498.948	903.415	238.766	407.103	175.261	147.212	844.433	480.865	436.328	487.714	300.2	257.238	275.691	537.783	781.128	930.106	249.828	455.777	413.412	218.044	531.325	389.229	473.344	665.762	387.042	339.789	1004.29	430.439	721.951	294.557	587.436	391.182	417.464	798.952	514.534	537.354	327.138	372.433	247.761	379.961	435.709
YGL008C	5821.53	5545.8	3842.84	5664.46	4699.31	3820.52	5876.86	3438.42	4198.33	4173.1	3820.76	3397.2	4064.09	3617.94	2947.83	2515.19	6787.39	2909.28	3242.54	4392.55	2731.2	4528.08	7372.05	5301.9	4717.17	5309.52	4137.2	4578.34	5282.98	4786.61	3700	3826.25	7665.16	2944.55	5231.97	5610.05	6202.98	3927.07	5066.27	3504.36	8106.85	6482.07	4842.47	6712.35	6875.62	5378.54	5338.68	5570.93	6381.94
YGL011C	40.798	45.1468	43.5733	56.0373	54.9492	70.5953	64.0928	33.0746	33.8863	56.578	51.3101	78.8484	61.3101	78.3838	69.0434	45.2292	46.2544	70.2603	45.6266	55.658	20.9083	55.389	61.1106	43.0839	51.0636	50.815	40.971	NA	59.5221	62.8972	34.5447	56.8128	54.8471	55.1982	56.2968	86.1566	38.1227	24.0682	52.2709	60.7346	56.9166	21.0317	48.5949	56.8393	55.1258	53.1492	52.3784	57.1565	56.9042
YGL019W	77.3731	93.3106	89.2189	86.603	99.9808	56.9375	88.0033	109.297	50.1432	83.4806	85.4489	98.0353	94.4707	72.037	83.9594	92.7672	84.4356	90.3396	92.6883	103.207	85.3975	102.019	50.7227	71.7795	89.2863	81.0381	107.968	88.1912	78.3257	85.4695	90.7866	72.2451	93.9671	89.5118	82.7879	85.8836	97.5757	98.5647	84.7388	89.6875	74.2224	81.6528	72.2098	94.4416	72.5851	103.038	109.476	73.6582	84.2709
YGL020C	61.0012	55.7796	45.3139	28.1609	62.9969	NA	53.832	25.9189	46.4169	21.6158	49.5025	5.90535	59.7548	24.6043	17.8398	NA	44.493	20.7919	21.9439	46.4095	40.192	40.818	40.6085	41.7846	40.5659	34.026	36.2473	45.8055	41.3844	40.645	26.0604	26.082	61.4933	41.7926	32.2657	34.4089	34.3958	24.4042	41.6904	NA	50.2755	34.8692	34.0043	31.5598	55.3859	59.9619	48.3952	53.3689	52.1659
YGL025C	NA	21.0605	23.3007	21.4442	20.7285	15.0849	16.3028	21.6615	34.3877	25.5475	26.8715	16.8443	38.4188	23.8556	4.81472	27.6015	12.1065	25.5453	13.9463	18.6829	19.4124	9.89165	26.6233	18.8897	8.81391	29.7868	23.3626	31.9124	19.8041	32.9505	30.5133	11.2356	19.6339	30.7711	NA	25.4274	16.593	NA	10.9818	29.4488	17.9417	18.042	22.2666	23.1381	17.4737	24.4863	11.2771	21.7203	14.4822
YGL026C	931.351	785.105	619.77	753.918	701.205	1355.84	650.425	725.609	652.991	690.748	423.21	910.559	467.369	529.379	632.837	798.554	617.758	355.099	617.49	757.606	849.451	1109.91	698.914	782.323	900.062	620.194	783.023	242.55	582.805	666.613	1082.59	983.268	524.331	1130.67	680.571	472.042	770.647	798.707	714.596	570.692	727.785	645.823	800.131	687.688	712.607	651.509	899.434	935.088	731.862
YGL030W	2243.52	3582.1	1167.92	1900.95	2361.76	2946.54	2420.88	2323.25	2032.85	2176.28	1265.52	2874.3	2220.44	2588.19	2220.99	2386.94	3309.89	1549.26	1358.58	3649.77	2900.4	2555.91	2197.07	1513.85	2745	2105.68	2513.35	1319.08	1731.52	1954.67	2320.13	2542.72	1480.04	2670.01	1430.47	2511.64	1994.3	2644.48	1995.26	1987.91	2783.24	2362.6	1519.62	2179.24	3574.29	2427.24	2405.95	2868.27	2479.46
YGL035C	68.8641	NA	88.7461	130.63	80.7015	47.3453	50.1367	68.7675	NA	58.0319	81.3834	108.699	83.1139	69.579	NA	NA	60.1103	113.371	105.928	89.658	83.8025	122.631	91.0551	118.651	43.4666	68.9339	NA	88.5023	47.0473	86.4001	NA	39.132	82.262	84.3939	107.872	65.5283	88.6998	146.285	63.952	105.578	54.5335	40.9663	68.9339	56.6122	59.9212	99.9818	88.6844	66.0868	75.2492
YGL037C	728.186	282.641	676.826	522.003	868.943	388.512	600.724	457.695	817.486	500.295	842.66	501.995	1189.89	715.689	293.535	659.565	771.064	632.363	758.315	305.038	477.212	505.539	609.236	731.347	819.69	846.858	618.292	935.003	678.874	813.097	711.954	376.124	919.259	600.199	1095.42	650.844	766.673	759.546	852.372	887.068	694.616	584.777	624.235	674.887	829.844	1024.7	239.101	130.674	722.767
YGL043W	NA	12.1664	11.3493	NA	6.37024	12.653	5.91833	11.5907	10.6839	10.739	8.96614	12.9433	7.47574	14.8622	29.6826	12.4292	14.8011	18.0444	12.4668	8.8486	NA	13.4763	11.0441	9.20096	13.8302	9.497	14.2331	11.1541	6.66526	8.02375	18.1737	NA	6.53984	5.5883	NA	13.7982	14.2265	NA	NA	5.15058	9.35485	11.9757	6.39019	16.446	NA	9.02249	15.9392	11.225	5.73517
YGL044C	29.6824	55.8918	68.5548	71.2854	63.4517	73.324	63.0999	84.2997	79.4161	45.3125	55.3335	24.9318	68.3866	63.4924	100.279	70.2732	57.6881	42.8544	NA	100.462	70.1204	63.7895	76.0372	83.864	51.5668	90.7133	93.3294	28.0127	NA	100.008	65.1394	66.9932	45.934	136.587	97.9841	62.3543	82.842	49.0685	83.2386	87.2906	43.8123	NA	67.2196	60.886	58.4938	87.1851	69.8887	49.7236	49.5357
YGL048C	1073.43	825.608	1066.59	962.115	1024.52	1040.31	1119.57	1007.05	1046.74	1081.02	1004.05	1006.96	942.172	1243.19	1018.78	1241.04	981.611	1080.55	1049.52	1008.29	1010.61	1100.36	977.837	1081.5	1225.12	1047.06	1004.63	1027.74	1177.92	987.602	1093.54	1026.67	1085.57	1300	1002.87	1064.33	1123.3	1099.42	1145.69	1151.66	1007.98	974.663	1053.74	1134.71	1093.16	1117.72	1110.08	1026.48	1123.56
YGL049C	170.885	154.408	151.977	191.629	222.441	165.992	201.742	206.19	211.021	203.394	183.477	253.264	139.678	151.769	228.881	148.084	176.336	231.816	238.955	167.783	232.116	204.294	199.328	210.26	199.739	203.091	186.975	111.699	231.042	140.179	256.314	293.731	147.025	144.542	130.342	169.275	207.018	174.908	215.842	157.368	171.93	152.345	181.948	161.605	176.494	189.972	139.707	176.302	182.966
YGL055W	696.512	375.777	903.051	467.385	683.4	519.763	702.967	505.264	915.468	630.28	456.807	333.225	968.967	614.031	648.468	453.31	573.939	1258.07	352.253	307.285	634.798	465.363	314.6	1135.83	439.367	1019.76	672.722	827.457	955.018	918.586	790.241	562.039	682.812	546.1	517.249	483.106	828.886	636.834	605.356	510.108	1049.93	717.7	1140.93	513.976	1125.09	1383.79	450.646	658.42	570.559
YGL056C	149.833	140.977	205.298	155.771	188.825	107.488	99.6357	193.291	199.374	197.494	168.351	160.191	167.877	223.699	NA	134.75	105.217	NA	140.689	118.819	178.207	120.021	155.814	144.123	118.547	143.114	134.877	168.132	165.911	158.135	148.965	190.712	NA	110.996	135.118	174.085	168.472	148.871	118.363	135.989	195.002	191.731	160.878	193.482	175.322	154.093	80.5504	188.93	178.515
YGL062W	258.453	335.315	374.038	284.159	293.425	474.1	308.218	246.224	312.34	295.338	307.883	384.902	373.66	259.692	260.33	423.866	405.251	314.186	582.579	302.452	265.6	243.239	337.329	261.171	305.582	254.204	325.101	326.195	336.621	353.88	293.962	502.888	278.14	314.206	288.869	377.429	290.273	409.384	335.111	265.618	305.066	374.314	289.101	366.214	291.174	278.6	677.622	427.955	274.187
YGL068W	231.11	406.904	225.698	384.521	324.159	591.024	NA	213.604	199.531	392.938	298.06	392.799	383.102	433.058	284.749	474.859	615.46	232.194	301.717	322.877	524.032	356.779	305.498	215.013	NA	274.403	296.072	319.152	256.082	285.678	201.368	389.994	261.668	199.527	283.869	390.794	320.698	357.911	275.485	312.524	330.402	228.924	163.149	302.465	300.262	229.29	325.471	305.274	342.636
YGL070C	131.691	274.261	229.311	210.477	182.703	170.689	219.066	183.627	202.603	233.542	275.538	246.164	290.075	286.991	208.743	250.829	214.132	235.504	276.628	240.815	155.409	121.229	195.83	204.588	91.2016	229.778	222.89	213.825	247.157	306.161	227.47	136.785	215.74	189.977	275.94	221.688	213.852	226.562	185.398	253.445	206.934	185.586	265.996	186.882	216.701	156.703	277	142.425	136.983
YGL076C	4037.08	3214.16	3004.77	3280.46	3587.25	2208.08	2976.87	2909.78	3372.92	3485.16	2959.98	2519.55	2761.81	3318.58	3099.49	3300.44	3185.5	3587.53	2421.08	2925.64	3592.12	2633.91	3169.56	3201.93	3197.97	2092.71	2427.46	3474.01	3402.88	2980.04	3372.84	3824.99	2945.5	3051.17	3047.07	3398.1	3903.23	2984.53	2778.62	2846.58	3566.16	4553.58	3319.57	2651.45	3737.65	3513.95	2719.84	3366.33	3789.33
YGL078C	262.984	245.91	274.284	285.101	283.98	360.617	326.045	303.692	330.715	387.734	354.403	365.394	288.656	351.637	409.179	354.529	273.052	271.33	273.432	370.335	441.775	395.608	316.809	265.763	306.23	392.402	354.817	317.45	336.978	265.01	354.277	408.605	285.266	371.952	272.805	308.923	355.386	348.084	253.928	376.73	321.782	392.841	251.989	314.837	313.917	327.15	322.967	403.536	298.14
YGL082W	61.2601	NA	61.6887	72.4161	72.0416	NA	65.1431	78.1132	NA	59.4268	87.76	38.1442	91.0301	96.2273	NA	51.9086	84.7913	74.9485	NA	NA	60.2142	69.3331	71.7836	52.6052	95.2086	72.424	56.4679	111.852	72.2264	65.5725	67.7971	54.3193	73.2217	67.0804	NA	70.3064	62.6697	NA	67.9118	53.8575	75.7307	68.7583	51.2532	69.9873	94.2409	64.6849	NA	47.0967	85.6449
YGL086W	34.0289	NA	37.6043	39.7586	NA	NA	34.7056	37.906	NA	30.5837	45.9436	35.2335	36.2567	30.2112	NA	39.8963	34.2194	31.1922	49.8794	32.7394	NA	21.9933	38.266	39.9233	15.7642	31.7766	NA	29.9561	37.0515	38.072	49.5097	36.5302	33.7189	18.7719	22.826	34.9324	24.4704	34.3129	NA	NA	42.7465	28.3678	41.8007	NA	24.63	30.1995	15.2648	31.4115	32.514
YGL092W	90.0698	26.8839	83.8741	77.2085	76.5748	60.5353	72.3662	71.8131	NA	51.6991	NA	NA	57.3467	61.8704	NA	71.1242	65.1728	72.3581	NA	45.2259	NA	60.3047	62.1808	73.5625	60.9845	72.6122	58.9204	49.0624	82.5951	57.9284	119.561	67.3911	55.7727	44.6913	76.3483	56.6023	87.5465	48.737	63.9342	101.078	61.3574	56.8152	98.1412	68.0814	79.8881	88.2045	85.7444	66.0438	85.2005
YGL097W	86.2361	116.679	114.886	138.156	86.5191	100.306	97.441	138.775	112.615	93.1777	83.031	91.5373	66.6083	69.9456	96.7573	121.785	91.41	124.363	71.2639	140.909	91.3399	120.285	106.491	97.0527	54.7815	116.323	106.347	62.7404	131.583	114.859	104.05	111.766	112.184	106.576	102.288	91.7331	112.612	84.9739	102.469	147.012	NA	94.3611	95.7805	114.979	101.409	98.9148	91.7596	114.665	87.6188
YGL099W	115.253	114.441	149.722	143.286	139.69	128.786	129.977	132.86	123.715	154.045	155.21	145.771	136.809	175.669	151.659	194.36	97.167	122.795	158.496	132.085	141.005	121.337	101.091	139.18	143.918	175.99	132.327	160.684	182.476	140.919	137.15	140.357	131.612	123.913	124.985	129.387	147.114	116.135	105.389	155.62	131.625	164.617	155.708	120.957	127.447	151.85	115.576	130.55	131.805
YGL100W	166.849	171.605	178.038	172.569	178.866	153.952	180.331	154.031	156.221	156.251	163.716	163.201	187.742	176.684	136.466	160.719	144.475	206.186	163.106	169.483	148.501	164.041	140.923	171.602	171.454	165.933	170.212	159.928	197.601	158.744	181.169	160.049	162.97	176.112	155.924	145.687	203.25	136.177	168.006	168.437	133.215	129.545	162.873	152.414	176.16	184.241	192.881	154.125	165.013
YGL103W	3920.89	3738.5	3655.09	3043.49	3655.85	3629.84	3499.21	2655.6	3481.23	4558.73	3871.62	4437.19	3337.26	3359.53	4309.21	4436.26	3376.34	4621.04	3844.99	3390.07	3802.28	2926.03	3693.53	4363.49	3439.26	3706.35	3757.45	4176.67	4190.2	3821.22	3562.3	4094.77	3279.28	3498.28	3111.73	4206.08	3762.12	3396.35	3371.36	4037.09	4384	5146.44	3947.71	2966.65	4333.92	3947.65	3349.27	3871.13	4021.39
YGL105W	1568.59	1493.1	1464.33	1697.57	1549.62	1406.88	1371.55	1609.8	1287.99	1488.13	1212.41	1558.1	1342.64	1830.33	1849.06	1855.65	1453.51	1793.87	1741.67	1416.57	1438.25	2177.84	1384.88	1325.3	1353.97	1300.59	1416.47	1439.21	1500.59	1339.57	1682.66	1483.34	1248.51	1832.13	1408.63	1362.98	1471.3	1520.08	1405.43	1709.74	1352.73	1532.84	1476.57	1520.66	1738.81	1313.56	1900.87	1554.35	1480.18
YGL106W	700.498	1435.23	1575.97	1257.79	754.141	1675.17	1262.06	1367.52	1300.4	1516.59	1609.72	1464.37	1612.73	1650.03	1115.43	1629.21	1243.18	1439.33	2227.92	1391.05	737.832	1179.19	1388.34	1725.96	757.861	1129.72	1129.02	1495.24	1353.78	1744.02	1763.58	820.908	1232.04	1200.8	1602.54	1274.63	1287.21	1232.98	1586.82	1700.72	1265.63	1048.29	1435.39	1465.67	956.689	898.72	1508.59	1151.18	677.169
YGL112C	92.3312	69.4873	124.501	98.8863	70.1471	36.9197	81.6047	62.0771	66.2436	66.1324	100.461	64.1575	156.446	166.873	103.927	89.6029	122.74	128.367	80.6757	67.6027	NA	62.9961	113.939	131.597	73.2691	108.93	92.4707	93.1446	118.895	122.838	107.409	77.4376	102.475	68.2457	85.6176	88.9321	84.9281	39.6844	91.176	136.509	100.394	104.841	110.698	NA	78.1631	104.822	123.317	128.837	99.5994
YGL115W	249.869	144.639	181.35	215.018	266.099	75.3158	200.636	112.111	151.603	163.158	145.751	163.399	162.751	162.892	157.17	95.1126	129.912	142.081	114.478	152.329	143.183	139.204	208.224	198.712	148.055	162.362	166.57	155.616	170.818	166.942	127.077	111.636	163.306	170.921	165.813	128.701	195.892	165.097	187.23	178.045	215.345	152.729	145.575	177.06	251.618	174.104	168.704	100.896	262.187
YGL120C	164.758	160.928	125.316	127.674	157.196	97.4297	132.882	181.032	175.611	190.794	154.872	98.7587	130.428	152.244	129.685	143.393	176.583	166.708	87.1226	159.32	143.717	148.546	155.044	134.012	145.891	166.499	174.294	188.155	151.238	156.67	93.1474	184.417	129.495	132.572	142.469	182.593	190	148.18	155.343	140.871	161.722	195.869	160.993	157.912	159.099	190.102	133.829	174.864	175.054
YGL122C	60.5383	141.564	79.5095	130.563	97.8371	105.882	139.983	169.787	123.724	103.633	76.0839	114.887	75.6856	100.869	72.2701	65.8203	127.095	54.2785	NA	142.192	79.1403	184.769	88.8332	90.4559	97.7474	88.4289	95.4121	57.8008	60.2904	45.1513	NA	102.925	118.06	108.023	103.082	147.876	84.8051	99.0137	121.124	77.0255	114.671	82.2033	37.8081	111.675	115.461	113.911	95.5874	121.22	119.538
YGL123W	8009.02	6194.77	7554.01	7514.74	8035.07	7625.85	7436.37	7475.99	7337.6	7762.04	8453.68	7104.77	7175.2	6438.81	8648.96	9800.06	6869.39	7744.24	6844.18	7305.73	10071.4	7443.98	8574.69	7383.79	7775.44	7586.79	7613.49	8088.51	7327.39	6638.22	7789.17	9086.32	6744.58	8086.91	6826.05	8218.01	9060.33	8054.36	7165.85	8658.27	8156.31	9346.59	6737.98	7713.91	8751.47	7480.41	6741.69	8418.17	8606.02
YGL125W	590.308	362.03	449.847	396.565	488.253	436.782	685.293	318.803	401.729	481.577	436.793	300.476	550.056	397.899	661.82	577.143	288.199	723.27	292.408	517.99	506.897	382.338	479.918	475.475	411.634	377.112	417.864	478.399	370.778	540.192	380.649	620.637	449.8	456.027	363.992	287.948	554.129	603.804	462.017	444.615	551.699	517.089	457.239	343.479	601.619	468.366	516.61	466.417	489.606
YGL137W	373.611	360.726	344.342	325.441	387.24	273.937	322.853	343.776	359.605	352.871	416.034	358.344	397.16	422.526	302.868	303.709	396.347	391.978	329.97	354.175	328.141	322.142	342.257	417.901	431.998	359.073	361.774	417.934	384.548	381.503	373.279	350.266	366.85	355.266	342.673	376.655	409.438	362.517	351.467	350.557	397.262	352.63	450.13	357.016	497.24	387.93	237.257	292.636	391.383
YGL147C	614.294	660.834	913.813	821.817	619.683	744.066	683.82	682.413	843.606	897.301	1044.91	1238.02	671.23	847.561	1159.79	1381.6	547.669	1198.14	1275.85	886.017	891.146	743.76	635.026	913.075	628.155	883.09	803.187	861.994	965.429	754.788	1079.43	899.861	737.347	812.884	672.553	862.342	841.04	876.186	785.181	1260.98	605.362	888.055	849.681	653.741	917.969	768.449	1108.12	856.247	749.489
YGL148W	521.186	889.007	663.466	729.233	540.826	1487.84	567.88	878.058	716.067	756.121	784.574	1143.7	661.076	674.66	608.825	847.52	723.607	713.63	1008.44	1011.67	1005.52	1041.88	634.3	567.945	708.341	708.545	711.225	601.839	656.254	682.049	687.051	988.771	650.955	872.78	567.497	712.418	545.437	628.558	669.294	798.335	575.371	814.313	582.461	736.173	501.233	689.249	917.691	1153.99	565.86
YGL150C	120.537	88.0555	170.85	180.348	166.969	129.946	174.465	173.923	149.269	172.922	146.755	98.283	180.023	138.04	78.9269	107.747	141.437	137.497	226.676	102.98	141.631	127.593	180.366	164.654	117.235	168.133	151.718	173.521	152.661	182.82	183.865	154.389	158.866	138.619	188.97	189.189	198.663	112.262	184.685	121.276	168.622	149.821	106.843	144.899	158.815	191.41	92.3887	191.224	119.91
YGL153W	33.9378	NA	56.5695	51.1183	NA	59.9837	39.0547	NA	24.9068	41.093	67.0388	54.4792	55.2222	49.8873	42.578	19.2265	51.4626	68.3265	67.1503	40.5962	NA	42.8648	65.8124	2.04115	38.456	47.3176	52.0715	49.1171	54.7534	68.9913	66.5641	39.4756	60.855	71.7234	74.29	48.8098	58.9658	39.9923	53.9584	57.9327	NA	41.8884	43.7361	43.6679	NA	42.0265	24.1921	34.6844	39.3651
YGL156W	196.151	NA	198.598	95.3856	195.152	108.589	100.324	181.542	121.767	108.282	159.393	135.543	173.997	156.795	75.6425	131.672	142.593	222.695	207.677	NA	99.1514	85.9196	127.749	208.977	207.451	108.602	121.242	168.482	172.546	174.928	125.439	111.462	170.101	101.329	184.323	135.117	229.423	144.848	164.224	84.8864	143.619	136.474	246.99	133.628	215.695	142.359	62.4289	49.0059	153.299
YGL157W	399.559	333.015	317.739	630.753	342.664	406.096	372.771	220.644	617.484	579.668	625.631	542.296	419.034	309.202	383.684	638.097	490.636	448.234	274.811	387.918	441.745	312.967	322.495	331.773	815.522	567.003	521.025	762.815	633.551	393.918	445.432	605.874	555.893	548.262	429.875	404.668	335.35	250.953	308.791	554.235	537.822	811.637	424.302	432.764	759.205	717.076	292.837	348.583	560.813
YGL167C	190.621	97.0788	174.776	184.831	229.146	140.073	156.652	164.442	160.23	120.71	126.782	125.613	159.564	136.556	117.533	106.76	165.892	154.67	110.341	117.669	148.515	146.645	169.163	208.103	156.528	133.475	127.617	103.437	171.255	200.762	188.346	157.657	156.821	149.982	183.99	192.214	210.682	119.898	165.148	150.429	151.775	142.481	152.307	155.619	154.346	180.119	133.914	134.228	188.592
YGL172W	48.8832	48.5281	83.838	62.633	35.9014	68.24	NA	66.9958	62.413	76.3362	108.156	98.7243	94.3725	105.769	76.9028	70.4927	55.8392	116.382	129.996	66.582	82.8401	69.2698	NA	68.6698	79.3116	77.7894	95.7483	80.0015	93.0172	101.27	80.9062	58.6279	88.0408	79.9322	58.3125	76.0139	84.9691	84.9192	60.9565	77.2934	75.6994	84.1867	72.9882	NA	72.4216	70.3887	79.259	54.737	61.9965
YGL173C	134.869	109.116	153.625	105.2	103.054	63.3578	137.371	84.7302	94.7736	100.344	109.988	83.949	122.219	139.997	103.273	98.2391	96.7811	123.999	103.068	67.4399	61.1318	61.9279	109.099	147.359	143.866	99.7805	98.233	123.02	120.213	111.872	98.7467	93.3978	115.382	70.9831	125.307	106.543	142.401	46.1019	107.248	98.4351	99.6013	102.073	163.113	111.803	104.16	128.923	103.058	88.0658	89.8666
YGL178W	379.532	287.498	369.076	325.22	376.961	453.943	339.942	438.915	420.247	406.976	281.197	428.674	258.603	281.278	432.259	490.9	279.437	360.415	348.855	489.523	441.926	349.236	328.118	377.005	308.544	425.016	434.779	268.593	361.639	284.952	480.185	381.908	321.441	383.091	424.425	318.867	482.531	365.343	412.285	518.688	341.619	384.047	371.439	501.766	374.859	356.069	414.608	297.982	366.334
YGL181W	48.3876	31.7772	58.5784	51.9381	59.6711	57.9581	64.8953	63.9571	53.6537	NA	56.8695	92.7959	71.3737	NA	56.6318	64.5764	NA	80.7984	25.065	45.8657	35.9015	25.2039	53.5032	75.1961	40.7316	71.5049	64.2386	40.391	72.7808	77.3862	52.8637	31.8267	57.341	73.8436	76.1034	32.9494	54.798	68.2762	48.5182	55.6704	19.7632	46.2084	90.0175	49.6874	NA	23.7769	51.9434	NA	49.8572
YGL191W	806.709	917.048	1328.15	1053.96	552.381	46.9605	300.899	245.101	440.707	882.083	530.165	1118	636.562	1137.57	1053.44	679.71	660.981	857.735	NA	839.018	692.614	566.478	820.116	781.533	478.423	806.005	774.493	669.988	1086.93	884.575	348.105	625.867	627.762	492.899	687.755	640.879	863.671	877.04	797.799	1486.79	1024.6	684.847	810.46	650.06	890.727	410.336	1332.37	513.133	583.834
YGL195W	203.621	131.926	161.084	144.2	182.859	80.1255	205.132	128.288	169.833	165.134	138.902	86.0547	163.489	129.198	109.556	122.568	158.408	108.758	77.2886	94.3573	113.61	112.807	130.967	176.811	198.31	123.791	129.211	184.002	114.397	148.203	155.162	137.845	158.44	147.546	147.453	155.706	172.257	99.5208	196.358	88.4734	149.821	194.41	209.908	159.069	198.486	164.926	135.309	190.436	142.59
YGL196W	121.151	92.2301	94.5438	125.494	91.1266	103.306	102.216	103.391	71.1486	97.9792	155.836	127.329	137.569	105.178	105.46	58.9307	115.685	118.356	94.4321	143.603	121.706	132.026	127.611	117.371	165.957	158.868	167.945	138.702	98.2104	133.151	68.5531	96.7666	159.283	105.053	59.3014	122.563	117.952	116.864	125.321	138.979	120.842	123.743	96.8665	109.498	149.014	179.338	NA	93.7176	124.035
YGL198W	35.678	NA	33.5077	24.8593	NA	NA	42.019	41.4109	33.2372	32.5681	33.5272	12.1503	74.1967	51.3898	41.0451	NA	43.5381	13.7232	16.3683	34.606	27.0526	34.5009	30.2432	46.9922	57.0581	24.2574	25.024	48.7258	18.9735	55.5831	29.7	NA	33.4465	42.7784	50.5698	31.2926	34.4151	NA	44.865	41.0625	40.1105	37.1612	53.7832	19.7889	53.4702	66.564	19.5203	37.7585	44.1088
YGL200C	164.264	149.341	230.92	193.939	217.543	202.282	202.333	192.756	126.475	203.81	291.786	192.111	233.578	239.547	251.273	182.558	266.93	291.817	241.799	190.045	196.99	202.761	227.925	182.59	182.8	184.942	176.179	226.75	179.577	218.482	149.098	224.41	235.245	196.806	235.739	254.824	206.433	201.343	189.743	181.1	206.521	171.353	213.454	221.77	228.379	247.963	215.778	218.685	189.079
YGL201C	69.4626	32.8942	85.468	83.0381	70.288	27.8331	61.2469	54.6313	74.3627	46.0635	88.8177	56.3088	64.4661	67.0435	110.551	65.6141	58.3242	80.1873	63.2732	63.1084	40.6148	46.6339	49.4028	55.9225	68.8828	76.4275	69.6518	60.7095	41.5152	71.5925	76.8923	38.6565	56.812	60.2238	86.5392	52.0886	70.7793	45.8677	74.6179	85.3447	21.6497	64.8852	87.6171	49.534	61.5799	73.7587	44.2172	57.1324	51.8694
YGL202W	1001.34	1260.78	1342.75	1315.12	901.499	2105.63	1024.49	1263.3	1332.09	1763.36	2044.61	1642.78	1816.1	1378.93	937.913	1509.98	1045.42	1360.77	1276.4	1241.11	1080.25	1234.43	1209.64	1280.05	874.132	1348.33	1498.87	1579.35	1242.82	1794.82	2011.99	1043.52	1183.6	1175.01	1261.35	1357.73	881.93	1166.44	1199.53	1290.25	811.179	1442.87	1565.6	977.956	1185.54	921.443	1115.53	1498.43	988.543
YGL206C	661.581	312.294	575.955	564.949	646.194	275.424	502.063	465.902	526.368	450.978	451.181	282.092	487.685	488.936	362.804	317.895	465.41	357.184	360.959	277.631	361.897	397.893	518.413	609.535	651.707	419.151	410.798	490.022	506.557	506.15	398.502	465.388	529.168	408.841	582.109	456.244	579.222	380.358	477.476	343.969	525.9	542.874	615.388	536.313	591.829	524.847	279.997	330.785	600.381
YGL207W	219.233	165.809	204.536	218.211	192.936	129.671	225	182.71	208.726	178.5	224.036	112.538	213.825	210.979	211.2	213.555	186.628	154.565	160.531	163.182	147.284	164.551	193.52	218.007	234.156	233.354	221.301	229.847	230.152	215.172	184.767	196.635	173.115	202.419	206.202	174.719	250.892	195.245	194.875	206.411	195.9	205.62	240.734	196.51	208.329	226.568	154.13	164.247	167.438
YGL210W	62.5093	44.1879	45.7618	41.1092	50.6115	34.9498	60.6039	31.2733	83.5719	63.0116	NA	16.2406	NA	81.9369	NA	90.016	62.7973	55.3221	75.789	41.4404	66.0285	40.6592	48.0004	48.8368	84.1517	47.8866	50.3187	66.7116	59.5751	57.2853	84.9586	77.9733	77.056	59.2482	NA	50.9648	64.3443	40.8213	38.6035	49.2334	39.2647	53.8297	54.8142	49.1306	68.1624	82.3167	69.8143	86.2583	59.2482
YGL221C	93.9422	134.363	100.602	78.0708	73.0031	81.6111	72.9895	93.097	74.6966	89.5884	68.4644	140.171	71.3486	90.8423	164.596	95.1127	111.535	101.721	102.699	76.2292	92.2677	136.717	79.4081	72.475	111.464	89.765	95.2174	80.3169	67.5636	107.8	72.997	151.755	89.8588	87.5498	88.3419	81.8067	70.1673	40.339	65.8963	107.382	82.5037	114.98	72.9736	104.263	56.2439	77.3138	122.399	112.072	93.2703
YGL228W	155.418	96.6971	153.162	157.639	203.949	137.287	167.528	147.406	122.167	122.284	135.958	130.442	157.509	155.717	114.613	147.691	140.658	167.021	129.461	136.296	98.3702	126.45	129.955	182.531	157.823	118.737	114.546	123.751	116.208	142.413	132.487	119.032	158.853	122.735	164.664	160.746	155.035	126.246	158.318	139.744	111.559	112.191	141.554	151.384	112.039	165.675	155.359	147.41	163.697
YGL232W	28.2466	48.5527	67.0286	61.1897	40.6307	46.4261	88.9883	44.9977	34.6953	29.3113	68.7109	52.3487	65.055	NA	NA	58.7048	32.6919	55.5228	51.995	63.0636	40.1254	38.9877	58.4274	60.9922	48.0404	35.6421	14.5808	48.2398	59.3617	58.6358	37.8376	45.8305	65.684	33.4498	37.8115	49.6407	45.3493	50.654	24.5695	60.8518	50.7945	46.5414	45.6152	62.6598	36.8973	NA	42.474	31.0633	48.9107
YGL234W	1325.32	1095.23	1135.21	1488.16	1302.38	1746.52	1304.52	2076.43	1621.38	1019.64	1124.78	1540.88	1010.09	1443.6	852.458	1769.81	1216.45	1336.71	1143.77	1460.58	1734.01	1607.96	1459.75	1623.85	1328.24	1461.03	1362.22	1215.79	1284.44	1048.05	1315.73	1973.36	1214.01	1549.36	1067.66	1443.24	1215.14	1918.74	1256.75	1225.63	1225.59	1371.41	1145.37	1482.19	1275.46	1441.64	1617.52	1495.83	1424.73
YGL242C	189.799	287.176	339.587	206.508	308.108	265.128	302.189	337.943	312.273	297.214	353.154	168.81	485.419	297.273	132.929	260.408	305.38	314.158	336.535	234.27	276.164	224.731	293.149	313.884	205.693	299.145	270.236	388.985	324.222	413.885	346.051	200.225	310.381	250.748	351.319	312.01	286.438	161.556	317.885	256.255	310.898	253.759	324.944	203.653	259.029	241.914	241.69	209.674	223.969
YGL244W	55.8299	112.428	100.01	141.272	94.4019	127.327	101.941	110.507	NA	117.578	83.0648	113.449	89.0522	126.49	NA	123.17	98.7605	171.306	87.2617	102.179	86.8726	150.38	97.1693	122.2	NA	122.324	91.8829	NA	NA	105.54	101.831	122.761	NA	136.353	118.938	115.372	110.436	109.154	111.941	119.788	88.6532	107.156	84.4134	NA	NA	130.451	119.085	93.3136	NA
YGL245W	2253.96	1515.17	1931.03	2095.22	2365.88	1306.72	1887.57	1959.76	1864.89	1880.99	1529.31	1625.43	1689.45	2039.97	2026.52	1976.08	1869.73	1865.28	1360.52	1643.59	1732.66	1839.3	1899.98	2016.91	1932.31	1625.57	1700.01	2001.66	1843.88	1834.62	2137.24	2022.72	1692.02	2081.36	1898.21	1708.93	2138.05	1724.51	1969.8	1996.43	1843.66	2137.23	1948.81	1896.83	2286.24	1854.05	2080.06	1880.98	2094.74
YGL246C	50.0451	47.1173	45.1914	64.4945	71.4055	85.9462	63.8306	98.0335	69.8167	40.8325	NA	35.2248	55.8341	65.3562	28.3684	36.0645	56.4218	82.5053	57.9086	58.4786	98.7089	NA	73.3043	41.6947	50.152	86.2023	64.8616	47.2932	87.2139	59.5567	45.0442	56.0972	102.327	77.2186	38.4193	60.2339	71.2562	60.8782	56.2382	63.1167	38.8524	55.3261	76.4219	58.0449	85.3333	68.6797	59.2748	96.5669	52.0826
YGL252C	204.856	188.294	202.414	273.568	204.793	157.463	187.344	243.125	241.617	223.249	233.111	179	206.413	174.835	191.587	159.146	236.645	198.605	164.891	233.325	169.814	274.435	224.225	270.08	185.626	240.64	216.96	195.123	188.438	214.946	192.419	235.399	288.11	230.785	291.249	197.444	220.951	190.164	262.788	159.821	174.568	188.556	143.284	229.819	159.882	211.92	191.262	224.224	239.768
YGL253W	1707.47	3063.83	3102.01	2489.16	2709.64	6225.17	4694.44	3915.76	2266.99	1944.29	1685.21	3636.52	2375.88	1516.47	1659.18	2268.83	2257.98	1611.08	2530.54	2387.27	3114.45	3395.14	1998.69	2823.71	3626.4	2298.65	2098.48	1885.87	2422.98	3083.34	2993.57	3414.74	2030.4	2182.1	1550.7	2561.31	2396.44	2264.73	2118.88	1587.58	2199.03	2576.97	2783.64	3209.12	1804.35	2591.32	1906.58	4828.28	2265.39
YGR001C	129.565	238.211	282.135	219.885	235.831	373.33	330.796	132.375	301.507	253.034	257.776	181.933	239.941	258.685	311.352	326.22	161.595	323.875	296.445	259.548	230.671	308.665	229.712	231.2	173.537	250.947	215.706	196.67	227.538	274.896	305.089	210.532	274.005	330.981	247.308	229.035	238.134	256.757	300.053	286.576	242.013	283.416	238.53	273.131	203.886	225.079	306.416	278.669	201.76
YGR012W	72.7968	35.9418	108.506	83.9076	78.2343	69.7388	82.518	79.6995	57.3044	85.9585	77.9121	67.5239	92.4905	75.449	93.1831	63.1723	61.4851	102.043	59.9657	57.113	47.0579	54.7137	56.2539	91.8515	91.7803	80.99	75.5011	87.7229	91.2776	77.4491	90.661	66.7462	84.4951	57.9255	64.6323	70.7164	88.7024	48.3726	65.0313	86.2005	79.117	78.5899	91.5452	81.5571	63.2294	84.6619	90.0752	93.6723	75.7033
YGR019W	330.323	175.742	581.649	303.001	303.48	263.746	269.886	295.921	329.015	398.345	352.149	260.038	445.911	445.336	362.75	217.818	365.637	493.127	446.354	191.463	218.685	337.794	315.193	404.019	394.385	254.712	261.923	333.896	421.072	405.965	376.038	349.905	528.958	196.996	435.482	339.247	298.717	252.63	353.353	249.67	328.317	322.259	452.64	295.642	341.108	427.327	176.376	164.806	460.862
YGR029W	34.7104	NA	64.2607	22.426	53.0145	105.155	58.0759	39.8192	60.735	52.2577	29.6011	39.8708	77.0898	47.9892	NA	47.0253	51.0251	50.2426	118.273	46.5627	NA	50.8257	46.5289	51.1634	41.837	45.3414	58.0933	43.2041	41.9711	69.1331	80.7644	29.3837	53.1931	49.921	44.507	41.4858	54.9883	61.9782	46.1885	50.204	63.9457	32.9546	58.9059	52.9275	NA	50.8501	43.5637	47.054	NA
YGR037C	1382.35	2218.01	1796	1462.17	1231.82	1796.86	1766.69	1568.47	2139.75	1892.33	2143.46	1990.56	2724.05	1421.69	948.402	926.649	2979.92	2095.03	1553.41	1588.63	1474.65	1628.89	2069.02	1889.85	1817.28	1874.86	1615.81	1926.34	1945.52	3558.58	1431.46	1264.85	1924.54	1503.37	2796.14	2366.37	1013.6	1057.23	2205.25	1756.4	1856.55	878.296	2432.85	2073.03	2142.38	1593.87	1218.86	1549.17	1198.48
YGR048W	91.737	89.7456	112.164	91.2962	92.081	100.734	98.7724	135.347	113.533	130.191	89.5421	126.467	140.557	108.974	41.2142	113.151	110.327	75.8881	115.868	106.096	93.2388	95.0657	106.213	105.318	96.2308	114.75	99.727	95.7962	90.0155	120.514	113.052	106.99	114.894	110.529	152.293	91.4536	76.4693	128.502	139.825	86.2295	112.904	76.5969	103.124	119.178	77.2404	117.986	101.805	120.494	99.2239
YGR054W	191.368	214.391	134.02	160.309	157.479	99.942	177.427	125.56	169.199	161.344	137.258	118.843	133.24	157.455	68.4097	144.714	162.381	104.988	130.625	165.858	100.522	175.982	150.268	178.01	159.799	143.426	118.077	157.155	194.563	135.012	174.103	130.94	187.591	84.7402	126.207	162.009	116.389	181.147	157.05	127.219	188.61	158.141	158.427	144.352	NA	173.708	164.957	205.489	179.177
YGR060W	NA	178.339	128.738	NA	378.718	315.514	157.011	194.554	150.364	NA	150.551	NA	153.592	141.886	NA	NA	199.436	217.251	69.3354	146.665	176.443	293.636	125.219	212.68	90.0708	177.769	NA	173.612	260.184	174.004	340.637	139.492	203.935	302.609	NA	290.878	161.593	120.92	181.973	NA	371.864	183.339	53.6075	NA	236.78	183.427	144.309	307.836	68.615
YGR061C	1255.35	1097.25	1060.44	1372.61	1136.77	1413.54	1260.48	1401.08	1340.71	975.836	1113.72	1175.85	946.382	1120.4	1055.72	1250.82	1210.92	909.929	1138.8	1262.05	1418.28	1302.39	1202.16	1160.03	1459.75	1132.21	1264.63	1061.56	1092.62	931.288	1098.23	1374.86	1107.07	1263.9	962.977	1101.91	1031.17	1687.75	1026.69	1178.74	1004	1245.99	1005.03	1208.25	1141.73	997.646	1198.09	1235.49	1306.26
YGR078C	194.863	222.12	296.446	237.701	182.349	131.016	261.747	209.165	283.544	251.553	300.355	257.05	312.667	277.426	260.336	238.729	233.492	273.869	299.536	273.289	203.623	256.198	270.365	250.387	172.238	304.016	276.74	199.554	296.622	288.405	259.792	214.972	239.191	298.144	259.704	261.606	185.294	244.227	269.996	262.168	227.616	213.467	247.199	220.226	159.465	146.898	239.7	184.957	193.048
YGR080W	153.245	100.816	140.179	191.183	182.359	182.704	166.037	179.732	141.527	171.869	105.804	225.241	175.422	207.406	193.729	202.28	144.216	132.221	93.9414	144.158	161.001	200.642	129.86	158.978	149.979	190.878	194.483	111.333	158.226	179.594	141.705	145.495	150.292	177.738	172.544	117.644	188.214	142.486	145.843	203.768	150.719	123.04	141.514	157.902	160.661	174.953	146.721	132.206	115.734
YGR082W	88.55	111.937	83.1521	92.3012	113.148	258.483	96.2874	89.7456	81.2775	100.082	103.847	61.2416	97.3862	161.715	83.138	142.064	104.376	82.7737	201.148	167.029	125.849	74.5697	82.9872	72.5401	86.2547	86.577	84.0252	94.3811	90.5879	77.7957	88.3548	103.899	79.2722	87.7669	49.4906	94.311	100.457	133.143	91.4703	152.408	102.693	85.7389	89.2091	78.3794	121.143	108.991	150.857	121.668	93.3751
YGR083C	29.6297	70.4909	51.9204	65.5314	92.331	57.427	94.5666	84.6571	75.3629	78.0031	82.5749	36.9873	96.393	120.941	70.5421	36.9068	100.42	86.2472	NA	79.4068	80.7078	NA	82.0604	89.742	98.9157	58.0888	95.9954	95.5696	104.298	79.7994	43.1777	110.283	100.535	86.6182	91.8801	101.552	72.2787	68.2341	88.5589	62.056	102.758	142.686	67.0744	75.2178	85.0631	75.0273	71.1515	103.988	70.2661
YGR086C	3838.68	3403.74	5887.84	3853.91	3528.26	3968.75	3455.65	5360.08	4288.24	3752.68	5466.56	4140.94	5384.47	5551.18	5159.67	4664.49	3644.46	6356.79	5767.4	4004.53	3124.17	4229.18	3696.83	3228.95	4759.95	5857.62	4887.16	4420.52	4678.21	6102	5391.45	2256.71	4109.1	5149.71	4768.64	3621.01	3510.7	5378.95	4067.44	6650.35	3529.45	2859.95	5466.04	3441.09	3465.68	5223.44	5393.87	2105.72	3420.74
YGR090W	76.2549	49.6456	75.2181	62.584	84.8454	NA	71.5824	48.3006	63.9316	75.0053	68.9646	48.7129	64.4768	59.1028	70.3915	58.5324	61.7075	46.6389	33.7887	58.0937	NA	38.6482	50.1526	68.767	75.4499	70.413	45.9977	68.0143	74.9814	58.155	82.3395	67.5845	67.3897	62.8189	38.8013	56.1426	51.2572	44.6727	64.0084	55.1377	68.2039	112.429	65.4429	52.682	65.8665	79.8234	26.8656	58.1956	86.2663
YGR094W	1170.76	1164.87	1007.09	1078.21	1309.34	947.513	932.28	1011.11	1071.42	1023.69	979.902	1019.71	869.525	929.09	991.487	989.593	1190.3	1042.5	832.402	1071.55	1166.16	1150.45	965.01	1040.4	1067.32	866.924	885.156	961.6	1114.96	1027.49	1126.38	1236.43	1072.94	1035.62	924.298	980.452	1020.12	1067.08	1032.86	814.465	1032.89	1204.22	1100.25	1001.68	1016.03	1073.12	1038.03	1111.97	1144.21
YGR095C	133.713	56.5056	158.112	155.796	136.938	124.718	136.801	147.203	139.098	140.034	100.068	113.65	112.732	150.564	131.947	124.574	124.9	162.772	96.6749	135.374	116.473	143.138	119.466	136.632	116.069	150.991	139.011	155.794	126.748	127.615	139.152	141.892	127.118	137.378	146.408	122.256	133.84	132.214	125.857	125.51	126.009	151.571	108.783	112.113	114.205	152.202	123.211	143.878	137.737
YGR100W	74.2568	34.6619	74.4768	59.1356	67.5916	NA	55.503	30.9578	45.7367	59.323	39.9857	NA	59.6405	58.6457	NA	61.5493	50.4026	66.5483	34.3072	30.1104	NA	35.5096	38.2978	52.4736	67.1116	50.6724	57.9193	42.9235	59.3889	48.0784	74.3146	44.6204	43.2592	53.7715	53.7225	NA	78.4984	NA	46.5994	55.2556	36.4548	39.8629	71.0483	35.5627	52.8552	56.7622	37.7657	40.0473	57.7105
YGR103W	138.415	156.328	109.608	78.3752	104.32	111.281	132.609	117.804	133.628	104.101	75.743	95.7436	95.8111	100.399	90.3003	70.0009	120.564	81.8448	63.6605	97.4993	120.576	110.135	124.712	105.437	66.6714	117.702	104.231	136.193	132.372	92.969	83.4906	150.583	86.5645	100.836	98.9484	96.85	124.825	98.6456	107.52	85.5169	110.934	97.3082	96.4568	103.319	101.41	122.265	89.4369	114.445	128.511
YGR116W	185.808	127.751	175.614	186.297	202.601	103.107	165.772	143.942	144.407	131.431	163.756	119.689	146.731	162.165	122.198	148.769	157.896	171.939	151.741	140.004	147.124	117.579	158.188	191.71	206.253	159.019	144.435	154.391	184.495	176.685	152.555	137.252	143.546	160.314	128.794	146.139	167.357	99.7951	158.688	132.495	148.843	161.053	199.332	153.746	152.751	169.185	156.634	118.285	184.751
YGR119C	97.0719	92.9211	95.0635	107.773	96.9664	122.561	107.921	111.472	105.343	108.361	128.605	108.995	131.888	122.019	119.149	121.482	104.254	127.615	123.804	114.435	86.0986	132.041	102.105	113.228	107.316	129.19	112.322	112.044	120.085	115.955	87.602	99.4656	91.0209	130.49	120.942	95.2341	114.937	109.437	100.811	127.97	93.4466	98.7648	113.618	103.531	95.9128	106.374	124.581	99.5106	111.315
YGR123C	61.2066	66.7245	70.3475	70.3823	70.9983	47.2372	66.8279	68.0488	56.7544	66.927	71.6704	80.8671	86.331	80.5102	50.9601	66.8802	73.2469	63.0542	54.5434	90.3493	77.1043	45.1899	58.7567	51.6169	63.5015	60.17	62.1616	58.7955	73.9877	66.0547	53.8388	76.6404	64.9526	70.6479	53.1305	65.1314	59.1162	58.4182	55.6862	66.6727	67.844	70.335	41.1807	62.5005	56.6387	63.3631	58.3068	70.4977	62.2933
YGR124W	490.689	536.45	420.695	355.821	544.469	733.901	440.514	502.128	527.856	455.413	403.728	481.051	425.74	433.591	236.433	440.16	500.72	408.695	440.738	514.801	596.643	522.483	360.534	351.796	480.968	289.489	274.299	337.281	325.013	457.007	532.4	475.933	416.647	537.052	405.236	466.384	348.098	388.791	439.783	427.439	364.267	513.633	453.34	411.926	334.608	392.455	442.155	640.454	445.199
YGR125W	86.5601	NA	60.8715	130.097	83.1602	NA	85.5164	75.907	NA	64.4698	125.004	53.2788	59.4052	74.7058	115.346	165.507	51.2602	84.767	47.3062	70.5988	56.1258	72.4843	89.3706	145.738	48.4899	75.6716	46.7661	137.245	85.4003	41.1393	60.5989	72.4076	78.1282	107.218	69.7784	67.27	67.7713	103.121	84.0824	80.657	72.9619	76.8395	57.3951	118.738	128.466	102.222	107.535	88.8466	87.1676
YGR128C	93.5394	54.0402	98.222	81.4748	92.2553	43.1241	73.5767	104.36	90.8682	116.938	85.0474	81.2582	103.498	88.261	103.976	121.637	77.5226	108.342	71.7305	75.2993	118.049	NA	NA	90.6558	NA	116.952	106.047	92.1332	81.8532	83.1014	87.3211	NA	76.1964	97.4117	95.6133	97.3623	86.6545	89.6831	NA	103.568	NA	128.635	56.0644	76.1367	92.7153	80.0822	36.6328	117.129	73.3337
YGR130C	312.387	220.407	365.103	321.897	257.631	292.808	300.805	380.47	425.281	313.1	398.225	337.639	637.062	521.065	371.543	284.107	298.175	567.981	428.261	301.619	215.47	350.848	299.281	393.54	337.314	449.558	407.992	361.633	350.17	519.849	380.614	224.1	414.641	373.323	523.433	246.188	315.072	458.09	371.456	500.299	307.541	181.527	537.163	279.671	216.373	360.662	295.407	135.782	282.777
YGR132C	474.131	384.371	565.072	612.073	442.19	602.239	532.83	450.07	443.808	503.202	347.259	432.096	487.727	576.067	469.976	537.005	535.715	335.595	660.687	566.093	530.118	495.631	431.065	533.314	459.185	631.917	584.877	495.983	448.062	493.507	445.995	377.874	421.037	517.551	467.418	504.509	658.552	601.007	499.035	605.971	441.733	402.334	494.763	526.579	528.414	611.912	772.848	361.79	476.709
YGR135W	494.008	496.895	579.682	674.321	498.638	710.868	571.751	514.643	479.456	678.598	503.54	634.002	438.5	524.832	566.543	561.152	540.012	518.273	605.953	531.424	415.238	658.44	504.314	539.516	569.953	491.019	507.883	415.889	529.575	545.824	520.938	566.807	544.876	563.859	610.097	644.241	555.993	476.069	586.891	559.455	468.204	535.907	482.555	558.729	488.124	601.921	665.02	498.214	548.089
YGR136W	183.485	212.269	138.728	162.792	172.869	134.523	207.657	155.677	230.532	224.36	203.978	278.89	283.843	113.689	215.505	138.252	176.55	133.962	71.4121	166.523	203.848	199.068	280.811	264.629	245.05	219.172	229.591	224.464	146.516	274.553	231.673	206.283	238.699	240.561	348.774	169.703	241.418	149.843	NA	254.496	169.513	185.237	214.351	191.607	155.674	157.224	168.902	181.284	181.573
YGR152C	97.7672	93.6818	80.9891	138.21	105.643	101.511	98.5342	77.6274	84.9654	116.006	115.308	113.593	140.059	156.499	105.591	103.704	85.998	81.2162	77.1567	138.095	89.7565	115.28	105.181	90.626	82.7808	116.054	84.1643	68.2206	110.59	106.007	132.638	112.752	74.5747	136.487	114.095	120.428	126.496	140.685	83.0836	105.563	47.2362	81.1578	92.3729	126.98	86.6352	116.88	101.276	116.599	74.5697
YGR155W	1553.6	1849.32	2131.54	1891.79	1800.11	2402.55	1882.16	3698.05	1897.58	1981.42	2340.35	2679.32	1274.7	1582.91	1999.16	2037.7	2010.07	2052.05	2127.99	2388.62	1955.28	2530.81	1895.48	1865.31	1253.84	2311.8	2019.98	1767.85	1980.59	1298.68	2238.14	2268.54	1601.14	2396.32	1999.12	1629.21	1749.66	2271.64	1702.71	2122.84	1597.28	1939.74	1752.44	1930.67	1460.72	1885.41	2011.74	2778.21	1856.31
YGR156W	35.4289	44.0295	21.2522	39.8148	54.1457	NA	53.3129	69.6837	25.9769	44.9785	33.5618	NA	36.2908	51.4365	41.5446	37.5874	38.6999	52.5601	NA	NA	63.7723	85.3005	25.3828	48.4775	46.2631	45.8322	32.7454	38.9987	NA	NA	13.5914	29.086	18.344	58.4879	50.8996	38.7059	55.2681	43.2056	48.803	28.5897	48.1504	49.2728	27.6549	37.8394	44.0324	36.3196	NA	30.7755	37.6483
YGR157W	413.602	293.424	395.675	316.657	444.134	181.411	623.925	281.496	355.931	269.048	305.199	273.872	355.532	209.117	274.879	172.523	279.884	221.49	235.411	252.336	270.903	290.48	365.885	492.566	332.445	343.737	305.87	409.611	401.631	406.133	272.874	372.596	298.779	337.543	374.598	266.886	430.177	276.259	410.311	276.724	253.469	292.991	426.7	355.955	369.624	461.97	296.775	372.167	496.681
YGR159C	685.83	1765.15	758.524	636.266	631.168	981.197	NA	1091.86	1119.79	891.53	727.92	1212.34	918.812	629.157	826.973	580.235	989.02	652.553	692.856	1401.64	1162.1	1015.69	897.004	675.844	NA	949.587	822.923	609.063	678.787	979.473	874.079	980.04	908.626	846.513	741.345	943.923	537.893	966.559	881.362	876.219	797.319	693.376	555.566	786.401	512.373	841.256	686.923	1205.48	735.494
YGR162W	311.573	318.72	295.951	271.463	336.995	348.033	314.406	278.513	302.888	370.616	340.067	398.801	273.098	297.389	292.503	273.059	325.649	271.587	298.787	366.958	320.367	303.474	319.323	301.668	275.929	295.051	296.319	314.654	317.338	268.034	328.081	392.12	314.299	328.2	305.572	286.891	258.975	318.529	316.225	326.254	338.811	362.639	297.465	354.56	295.356	276.257	244.928	354.722	302.8
YGR163W	61.2438	NA	63.875	58.2716	37.4183	NA	59.3943	NA	43.2071	41.4576	43.0364	26.7506	65.9846	68.1277	NA	NA	41.3809	63.5719	63.8482	38.9276	26.6012	33.3394	31.4799	59.9645	52.8255	48.8418	56.0914	44.7047	38.92	59.1499	NA	44.0801	47.7435	NA	NA	45.6314	71.0366	NA	46.8845	37.5125	35.1148	41.4184	NA	39.7412	58.2515	49.6426	NA	42.2484	43.6597
YGR167W	622.223	765.112	937.966	852.986	761.85	740.234	713.475	905.156	910.794	1003.41	1281.36	1095.14	1252.31	893.013	868.371	924.139	868.099	1113.56	1390.74	797.937	693.232	711.211	1004.2	1057.97	705.785	1076.88	890.883	1165.11	1030.03	1219.27	931.62	686.978	967.695	904.399	1341.89	939.825	729.988	846.537	924.208	1052.98	999.155	859.429	1266.47	909.634	790.063	704.892	627.967	541.048	723.267
YGR169C-A	44.9374	73.0154	47.7681	66.909	26.4812	59.1895	101.568	37.8854	50.9914	76.8122	65.9348	94.9158	63.897	42.4408	101.717	54.2549	75.673	70.5637	54.6532	91.4156	NA	82.1639	45.9754	66.7927	36.7664	83.2358	59.8	45.6527	57.1222	63.5647	62.654	51.5669	84.3405	53.9508	35.4307	69.9837	33.1618	71.3895	76.2276	66.7342	32.9866	48.352	40.0521	85.2692	33.7993	70.432	51.2117	55.4935	55.4641
YGR172C	140.027	80.6171	79.5303	77.1958	59.1119	43.4733	117.555	49.1504	NA	40.6136	41.8107	NA	52.6669	57.8752	NA	42.7498	80.3608	39.9231	NA	102.169	54.0738	72.0971	84.6941	133.035	126.923	74.1377	61.5964	51.6842	90.7223	80.6204	83.8925	63.9223	70.8107	85.6774	84.9861	54.0912	89.163	63.3888	91.4349	51.4769	83.3164	60.702	62.2537	67.9504	108.511	128.619	88.6873	76.8315	115.22
YGR173W	139.385	134.415	144.616	122.899	151.118	110.346	111.009	165.392	150.683	141.737	94.9297	118.448	110.67	121.431	152.057	125.883	116.868	118.623	155.798	121.565	148.14	137.858	123.7	121.435	104.568	124.306	125.824	122.29	176.467	126.201	112.201	177.668	102.967	133.007	134.023	127.374	140.039	127.512	124.499	151.209	123.944	159.1	129.74	122.013	149.719	101.439	153.152	149.732	142.868
YGR175C	518.771	446.156	511.741	855.307	477.518	1640.09	244.217	365.472	433.367	330.983	494.131	378.382	383.693	700.745	939.422	717.77	647.758	1052.99	551.089	427.427	691.451	826.02	620.12	602.152	254.735	914.565	723.635	649.765	1107.22	325.246	1288.16	696.627	532.439	980.302	503.004	481.48	512.574	785.821	369.013	399.317	1106.04	520.94	356.648	515.354	792.192	321.763	510.979	830.203	395.605
YGR178C	167.136	152.013	194.274	179.374	184.829	151.915	179.299	187.098	163.754	180.852	210.816	205.916	194.331	236.654	188.18	151.996	179.279	228.64	215.161	183.327	213.167	200.384	178.563	216.541	211.226	214.836	217.062	172.188	196.881	198.739	179.685	170.471	188.682	190.409	177.167	183.598	208.787	149.445	182.709	206.503	172.69	170.943	167.395	187.432	203.156	190.118	167.082	169.526	194.348
YGR180C	1709.05	1855.13	2638.72	2198.82	1155.49	2347.67	1101.42	1832.11	1423.55	1190.19	1591.4	1125.27	2090.38	1530.81	1551.54	946.737	1933.63	1153.76	1143.26	980.849	1499.67	2871.93	1559.09	1626.77	1012.93	1446.53	1398.06	1165.91	1260.71	2268.83	1882.95	2661.97	1663.01	1544.37	1898.71	1588.66	1416.48	2529.97	1638.34	849.614	1212.54	839.621	1678.76	1567.53	874.245	1095.79	2698.87	2694.96	1175.71
YGR181W	218.714	303.273	290.126	252.547	226.565	353.358	318.984	200.692	244.77	200.201	246.949	245.095	324.652	260.56	183.119	127.453	290.01	309.794	533.703	301.512	279.861	220.925	311.441	184.109	226.522	305.064	272.526	197.669	233.301	326.414	265.029	227.931	246.837	294.454	344.705	259.279	276.308	334.343	285.224	278.52	274.284	134.124	278.731	293.457	159.677	229.16	454.417	213.318	233.022
YGR183C	221.776	158.589	293.317	273.318	NA	34.0679	NA	NA	144.474	210.673	161.825	157.904	209.756	219.875	NA	116.128	251.853	217.636	NA	294.606	151.417	182.783	177.065	148.417	162.582	331.726	180.309	210.178	288.661	163.611	NA	157.079	194.489	199.33	212.056	170.112	200.484	283.139	226.439	393.405	251.822	181.795	167.706	221.182	246.385	161.75	274.873	154.078	203.19
YGR184C	52.2674	NA	45.8581	56.1271	53.0437	NA	46.7727	51.6762	56.2314	52.3784	23.1903	NA	37.7967	51.5322	NA	30.492	36.949	48.6647	NA	27.3356	50.3435	36.5209	27.2313	69.6083	63.393	40.987	20.8851	21.7562	55.1324	41.7597	57.1994	44.8291	31.5972	43.0374	42.9104	14.4509	78.4095	42.6126	52.5756	41.8004	43.0384	38.1109	60.5503	51.1316	53.6136	57.4681	27.1888	29.5465	54.4152
YGR185C	563.093	589.137	501.701	489.348	593.323	474.349	538.145	435.347	449.203	439.591	478.34	446.486	510.099	487.899	529.566	488.978	462.47	535.051	515.555	446.845	427.133	460.871	483.467	472.018	521.633	492.999	497.824	479.423	521.94	507.744	510.119	489.104	496.174	445.739	361.376	486.442	472.897	431.512	456.135	462.472	553.967	575.267	512.013	466.967	563.829	466.797	508.941	518.441	526.108
YGR186W	41.4421	32.6209	48.9063	33.9687	39.661	25.9157	21.4589	55.8099	31.0982	35.9288	50.3658	50.3212	54.4387	52.2211	34.2097	30.1668	46.2516	54.6245	51.1248	38.1303	46.8857	47.8318	24.7131	51.5878	33.2961	40.1856	46.6586	46.9548	55.0661	38.4404	33.7233	36.1533	41.2728	50.0386	32.5722	28.991	39.4829	31.3922	39.904	35.6649	38.0282	49.9126	36.9209	38.4309	45.4849	27.4664	49.0118	NA	40.3216
YGR187C	90.8313	114.541	101.375	84.9454	121.928	82.2444	103.165	121.831	90.6025	81.26	88.79	105.975	89.9324	77.0074	90.8547	63.9743	95.9683	77.2716	60.8368	113.65	106.994	106.013	74.5393	93.6005	114.784	102.676	90.7846	98.0698	103.846	80.654	94.7932	116.593	97.187	76.1277	78.6416	94.6994	87.2891	82.8149	92.5073	87.0471	102.326	109.052	83.0415	83.8033	101.759	102.885	93.1204	112.103	112.163
YGR189C	214.166	274.761	402.024	387.367	477.129	464.818	268.813	260.434	536.704	566.506	472.811	615.517	552.128	328.5	294.798	254.141	412.982	445.565	376.419	306.306	368.888	335.176	326.807	432.461	283.999	365.486	309.042	481.667	515.651	647.864	300.789	397.114	345.739	263.902	457.911	657.479	280.938	259.278	336.355	195.791	354.944	468.012	466.271	361.233	285.678	327.464	334.471	491.002	265.454
YGR192C	2013.03	3305.83	1641.78	3190.76	3391.62	3253.41	3341.07	2894.34	2464.64	2712.95	4206.11	893.306	3980.07	887.047	1545.31	2514.89	3697.09	959.799	819.083	1885.44	1419.33	4246.6	3949.3	3606.91	3221.81	2867.28	1984.83	3532.64	2237.14	3887.98	2861.05	483.555	4101.71	2946.78	4521.01	4755.12	2044.72	1766.98	3664.36	1946.24	3253.98	3846.24	519.946	3986.98	2513.2	2441.06	1721.2	3622.16	2819.26
YGR193C	97.3082	77.4658	89.7136	100.524	113.379	125.152	85.7979	86.3398	89.797	87.9826	72.6426	152.815	108.231	100.669	82.4338	115.648	94.2579	87.946	103.007	84.3249	80.4361	106.242	92.9711	93.1786	92.9343	88.9895	123.798	72.5851	76.3566	95.9196	73.066	117.32	106.487	69.2324	71.3346	91.1859	92.4533	84.5412	83.7754	61.84	94.9667	79.2808	106.504	104.591	76.3818	97.8044	78.3795	108.157	97.9699
YGR195W	135.112	83.0488	136.919	148.475	149.07	109.034	111.391	104.508	151.43	188.324	105.525	73.2215	149.091	150.857	114.29	135.074	88.6211	102.896	73.6139	128.109	145.653	96.8226	128.204	112.44	146.613	133.303	122.805	167.38	161.633	117.263	86.8748	149.982	135.146	116.256	116.706	130.553	177.437	96.5029	131.726	118.198	113.664	142.531	100.48	102.772	126.476	116.26	89.0359	81.0714	137.59
YGR200C	108.876	212.859	143.827	142.286	102.285	140.482	130.776	207.024	182.837	168.202	127.937	185.623	169.252	90.8342	107.046	110.529	160.175	95.8038	100.209	221.573	163.099	140.742	182.838	143.75	108.302	167.193	167.011	96.9248	125.902	163.105	169.267	139.337	157.051	178.317	203.04	123.461	89.9786	176.069	137.5	156.759	135.458	105.262	111.581	146.12	80.8559	121.903	98.8456	123.765	118.662
YGR203W	55.0628	91.8952	96.2125	62.8677	48.7159	72.7188	73.112	100.104	96.852	126.776	132.819	69.2713	226.067	190.458	63.42	40.0853	91.2905	72.7213	103.917	115.642	50.2556	67.8223	69.8734	110.265	37.9749	99.1831	89.97	93.682	104.809	160.864	46.5514	63.6174	109.127	93.739	170.301	141.491	67.8431	104.148	102.631	49.82	76.4678	64.4673	122.769	85.6827	NA	57.1873	50.3091	62.8245	57.7454
YGR204W	1830.11	1578.43	1664.27	1965.28	1621.83	2465.3	2150.16	2597.4	2302.61	1647.45	1907.28	2443.95	1127.46	1942.13	1716.82	2538.68	2030.67	1935.87	2168.6	990.248	2124.68	2566.67	2184.68	1996.08	1773.31	2311.75	2381.51	1748.14	1963.96	1191.22	2497.35	1583.57	1843.09	2382.54	1675	1986.19	1587.19	2459.98	1653.98	1818.97	1954.07	1965.86	1541.95	2091.57	1645.53	1794.89	1777.57	2455.24	1973.43
YGR205W	161.884	40.8738	304.147	223.064	110.985	56.7002	89.4806	103.622	126.789	70.598	31.8054	49.8964	48.1711	109.721	89.2165	64.2092	80.116	81.5647	NA	42.8766	NA	84.5141	70.5336	145.399	63.4427	134.66	99.3196	36.788	84.1702	40.8551	80.6298	63.1351	69.4009	81.7929	79.6366	38.4176	227.955	112.739	122.249	89.6274	NA	40.4756	147.083	148.55	75.8975	79.8803	94.512	48.3198	131.183
YGR207C	214.298	201.971	303.839	262.575	284.188	347.104	281.582	288.722	165.138	263.538	273.122	315.431	343.879	557.734	282.696	408.131	277.319	252.165	315.258	339.751	345.583	344.367	248.226	230.235	262.641	274.31	276.596	242.933	237.071	294.197	235.006	293.313	231.177	232.701	244.37	262.55	250.619	270.733	254.068	352.857	287.741	235.079	281.133	201.236	218.774	206.96	421.215	273.264	206.023
YGR208W	239.024	197.462	249.752	167.971	224.591	353.135	253.093	228.205	258.884	206.997	217.173	287.13	190.459	270.372	213.401	323.108	200.67	245.28	299.711	225.04	185.35	176.67	189.472	194.767	192.567	188.358	211.128	241.255	221.894	204.703	286.928	229.06	202.534	215.551	137.748	210.468	145.11	218.611	143.782	261	177.115	279.258	193.488	181.897	154.953	202.476	296.857	312.192	187.883
YGR209C	2172.52	3962.97	2975.95	1954.8	2032.93	1585	2359.96	2189.15	2174.29	2810.1	3045.73	2955.52	3002.26	3548.11	1943.41	2075.98	2877.34	3428.37	5619.3	2428.61	1772.93	2443.61	3520.98	2642.66	1838.16	2340.08	2410.18	2457.58	2665.71	3275.54	2300	1976.56	3231.98	2400.54	4102.73	3732.07	2476.28	2506.15	3428.29	2798.57	3709.43	1721.98	3360.06	2989.04	1905.16	2260.65	2624.37	1804.2	2440.74
YGR211W	293.535	593.954	273.347	289.873	375.659	497.619	436.956	553.869	577.801	414.26	213.278	511.828	274.958	204.138	321.18	251.644	434.519	222.468	210.433	601.858	377.77	543.402	424.483	338.808	265.214	313.877	327.275	136.014	170.948	297.405	318.506	511.882	435.663	357.871	425.173	371.262	193.58	493.677	439.225	379.212	306.197	294.093	225.304	373.183	190.847	312.042	274.902	388.292	336.69
YGR218W	100.754	117.046	69.1253	77.639	115.634	49.4482	154.867	47.5363	106.436	103.393	101.264	48.4694	131.238	122.27	37.7065	70.731	118.931	42.0066	41.6339	71.0103	72.1645	76.3456	75.0713	80.2536	151.13	79.7659	80.3625	108.829	77.4307	101.58	66.6436	93.8702	122.947	110.691	78.3984	107.636	83.1642	72.1508	86.9595	74.4224	136.32	89.8126	113.588	76.4843	130.426	108.486	80.5926	102.865	126.535
YGR229C	91.0788	180.923	97.0522	142.827	90.9282	176.439	104.656	107.046	124.399	111.883	136.125	140.084	156.291	163.815	101.246	128.096	135.818	124.36	109.569	195.333	98.1175	152.793	93.0979	91.8718	120.248	139.657	148.554	71.8711	119.141	114.094	117.991	108.561	130.075	128.062	82.9712	125.091	108.244	168.064	95.5415	131.75	111.582	100.296	94.1862	114.598	113.128	116.204	122.712	113.99	100.938
YGR231C	299.007	229.547	261.349	280.228	249.398	301.828	236.448	180.455	195.976	198.591	91.3076	145.774	249.883	381.601	174.451	267.271	261.861	105.844	336.03	265.92	266.508	180.151	233.466	261.369	263.651	280.736	262.219	227.178	210.257	211.83	222.739	180.128	214.554	228.567	224.732	229.282	327.389	329.134	233.046	293.922	224.993	193.096	237.242	251.698	260.879	304.578	348.139	169.361	277.233
YGR232W	86.1379	215.535	262.806	237.674	220.797	307.125	250.589	300.628	206.306	276.354	247.98	242.179	321.154	314.165	203.336	240.78	289.708	288.92	376.529	285.87	188.298	166.751	275.463	305.921	186.013	328.27	260.287	269.472	273.571	303.452	240.179	179.226	248.046	213.847	298.332	248.802	213.888	213.163	329.077	363.608	288.346	182.022	317.14	283.584	314.347	242.67	302.777	184.233	229.513
YGR240C	2221.7	1989.58	1981.17	2113.71	1962.83	2577.05	2342.46	2415.54	2330.11	2057.55	2318.42	2219.78	1887.08	2195.28	2435.66	2561.12	2025.78	1978	1954.71	2008.5	2027.49	2083.28	2202.73	2372.02	2285.54	2455.14	2372.02	2283.37	2636.78	1915.49	2873.47	2016.92	2189.14	2374.7	2045.1	2531.11	2481.82	2130.61	1761.26	2091.7	2514.71	2819.24	2136.52	2208.43	2497.17	1989.13	1630.66	2195.05	2324.67
YGR244C	282.751	86.3943	250.405	243.484	299.549	127.524	187.688	182.259	216.798	225.856	264.947	258.91	276.026	390.49	218.608	248.403	267.019	309.023	248.327	138.482	160.963	234.504	193.929	225.283	304.801	209.516	220.272	331.887	335.742	251.413	147.344	132.08	232.596	173.002	238.727	190.992	269.517	315.311	219.695	343.344	242.194	244.221	220.107	183.239	344.791	247.043	397.454	113.999	211.955
YGR247W	10.9547	32.0153	73.259	72.99	32.1456	59.3063	57.2464	88.8441	36.675	88.3753	44.2241	39.3097	69.0022	33.8646	33.737	29.5852	48.0462	18.6294	32.0268	23.9109	58.6137	29.8941	43.8579	56.5677	53.6129	105.535	66.5464	44.9677	55.304	58.3365	49.8255	43.1107	73.9433	56.5366	56.0063	73.9772	32.4146	36.439	34.4039	54.1846	24.7963	43.8254	45.4927	63.2184	22.8935	69.3187	19.5641	42.8942	56.5182
YGR253C	409.575	579.277	569.132	481.602	464.851	595.305	535.158	556.075	545.232	516.472	483.55	585.646	572.93	588.71	471.466	578.63	521.913	463.701	510.897	551.491	487.287	609.191	476.866	495.763	505.763	510.325	470.48	429.329	449.648	594.002	524.826	518.626	547.586	595.098	584.175	594.599	429.554	469.28	462.189	545.483	492.198	445.876	451.6	513.625	437.526	560.641	637.356	503.339	450.451
YGR254W	25674.9	15293.8	16728.9	24607.4	20975	14756.6	17244.8	25962.5	22868.1	24311.9	24217.3	22321.2	21142	21016.8	19139.9	16785.3	27440.7	22452.3	26477.3	10444.6	24444.3	22911	26107.8	25029	21476.4	28097.2	19605.7	28582.5	36717.4	18758.5	16203	12456.3	27174.5	21082.1	24431.7	28940.7	23174	18684.2	22987.3	10171	42189.2	29063	23224.8	30109.5	32646.2	12729.9	5369.05	10135.7	26013.3
YGR256W	529.185	NA	392.97	235.53	507.031	37.1414	108.425	65.3984	94.5383	127.249	381.855	101.17	216.861	426.608	111.819	71.2307	286.683	372.926	144.549	NA	175.2	73.357	132.697	143.784	479.004	129.348	155.718	219.893	274.549	283.64	173.716	119.68	344.321	293.038	386.486	272.167	151.18	246.344	179.536	NA	163.707	145.596	404.887	160.389	498.094	120.44	NA	NA	304.818
YGR264C	479.42	473.755	447.943	426.828	542.524	339.429	511.741	401.971	405.162	518.09	401.95	352.393	372.814	307.583	434.785	422.186	482.676	378.177	324.55	416.983	484.051	381.954	439.097	448.18	442.57	458.633	421.91	439.693	494.321	386.129	413.079	517.232	458.425	387.021	381.654	416.352	473.196	348.437	472.318	355.071	454.399	596.278	406.61	493.567	489.104	448.736	370.37	501.119	554.723
YGR267C	329.603	414.711	363.049	340.47	281.123	437.579	346.088	297.659	313.899	282.727	327.643	339.309	328.826	303.221	307.427	272.314	273.487	310.56	262.007	294.715	336.345	474.445	319.165	207.018	360.271	311.147	300.063	300.914	308.376	303.5	276.997	409.811	307.929	331.889	333.209	350.924	218.591	270.92	326.503	247.561	282.981	342.82	236.244	299.606	266.117	283.204	270.591	386.902	325.797
YGR268C	37.6481	44.7759	41.1121	52.6818	32.3617	NA	37.188	50.3467	57.5894	62.1891	54.9924	59.4704	41.4574	49.0579	23.5252	47.4943	55.9721	87.3417	57.4092	27.2056	20.2849	47.0825	40.0308	58.8237	38.0649	34.7028	36.328	33.5365	30.5199	41.6082	66.7234	42.4373	35.2014	22.7941	58.936	65.55	65.273	NA	62.1825	42.4183	NA	46.8608	50.3543	44.3115	49.2516	37.8662	56.8349	38.0374	28.9679
YGR271C-A	106.188	NA	108.701	135.703	94.9662	91.1644	110.078	174.509	135.901	110.163	90.9866	154.686	132.661	109.596	147.01	158.475	97.1482	118.374	103.487	175.471	141.394	179.137	120.974	89.0133	117.315	136.134	125.58	117.256	84.8578	115.785	146.14	139.211	117.68	118.409	88.4702	112.385	109.948	103.645	115.039	137.65	124.999	131.088	95.3935	124.981	115.272	122.148	148.64	148.99	127.63
YGR275W	50.4115	105.688	78.2705	96.7538	34.0666	111.41	105.94	67.4384	103.308	78.667	78.9105	123.014	90.0035	19.5481	69.1261	75.4924	76.0975	87.5372	94.7059	120.307	108.878	70.8354	88.2005	107.866	78.1298	106.613	96.116	60.5527	96.7156	94.5235	127.384	58.534	69.1183	123.688	115.181	52.7555	70.9809	87.503	104.351	99.1865	79.6509	69.5482	98.7901	91.1707	60.3709	85.116	73.414	78.3147	77.7761
YGR277C	144.996	51.2324	73.0424	89.8102	64.6409	84.8497	98.0781	50.3359	85.5947	53.3556	51.0034	53.8288	52.1843	51.2017	58.0622	34.3894	65.9559	78.4186	NA	93.8778	84.2304	97.2032	63.1994	104.441	96.8732	65.0644	89.2917	42.0882	75.5858	52.5626	91.2209	66.5189	34.6494	88.1224	90.0351	49.1353	115.382	78.0034	97.4175	55.1969	81.7479	52.6357	98.7653	60.5875	117.594	83.3156	113.693	62.6537	99.4079
YGR279C	917.238	1822.33	2214.29	3073.74	1755.29	1648.53	1508.21	2768.83	3096.21	1342.52	2800.18	3034.19	1852.77	2960.38	2335.6	1468.47	1888.06	3355.34	2638.2	1383.5	1011.39	2674.22	1619.57	1791.32	1157.28	2822.48	2938.59	1883.01	1988.09	2063.2	3486.73	1120.36	2210.03	1583.83	1980.27	1327.4	1289.42	1426.27	1858.51	1457.56	2195.3	1000.73	2371.42	1289.35	847.803	1678.8	1176.94	970.58	899.06
YGR282C	1290.48	1466.41	2506.2	1860.49	1444.55	4065.16	1610.96	1985.1	1850.36	1504.96	2156.53	2369.78	2632.49	3042.3	2290.98	2501.36	1842.56	1948.7	2681.17	1535.6	1457.89	1517.88	1552.1	1616.6	1423.06	1460.87	1857.93	2057.87	1616.65	2557.65	2202.5	1283.18	1364.32	1655.12	1578.58	1625.26	1033.99	1536.54	1615.14	1780.74	1720.92	1380.96	2312.8	1403.14	1278.1	1450.58	1942.59	561.759	1265.61
YGR284C	175.81	185.971	124.941	98.9728	236.627	60.1672	230.333	113.559	115.567	104.041	122.679	91.8784	162.535	102.309	NA	48.319	170.99	88.2148	55.4428	101.57	90.8392	122.338	123.43	215.937	223.517	100.717	71.4522	204.008	114.964	181.276	112.398	115.767	197.508	99.3029	154.16	149.579	166.278	93.4667	208.085	92.0755	163.52	152.446	171.057	152.559	193.797	274.153	147.304	147.655	167.137
YGR285C	366.944	537.017	516.674	415.718	416.137	473.655	298.085	338.971	350.459	396.924	357.628	511.045	347.616	329.011	419.845	420.813	406.644	443.423	585.742	463.988	322.113	451.461	430.979	390.181	353.242	329.004	359.583	410.408	434.775	401.705	370.534	465.176	379.818	357.365	322.043	502.189	330.589	313.365	357.596	397.713	443.428	483.716	390.609	398.096	411.881	369.026	513.425	426.889	381.78
YHL004W	61.1209	58.5433	74.2453	57.1816	56.7677	53.4301	48.1978	21.0507	33.7908	57.0082	58.6313	39.0789	63.4578	89.1486	46.6025	56.8142	68.3581	52.1878	59.8777	67.0099	58.2177	45.0026	39.6485	NA	40.8553	55.1808	52.1641	66.5739	85.8591	56.9414	NA	NA	43.5592	43.4123	40.4833	41.9726	70.6175	67.1126	49.807	59.277	61.9868	35.229	48.2501	NA	55.0474	43.104	78.541	46.6402	73.7747
YHL015W	7707.42	8288.38	6582.95	7612.45	6612.03	7583.83	7181.25	7665.07	6892.31	7130.39	7620.57	8270.98	5867.45	6552.91	8775.1	8078.22	7233.86	7630.93	6905.65	8952.45	8556.51	8111.5	6668.7	6633.38	6995.08	7071.75	8031.35	7103.49	7321.42	6521.08	7384.37	9024.23	6757.61	9066.93	6383.37	7387.59	6298.28	7851.83	6440.44	7215.18	7108.51	8844.27	6439.28	6475.47	6991.53	7750.17	8613.33	8782.04	7271.82
YHL020C	109.94	63.4746	88.4421	124.888	101.875	52.346	152.279	130.434	133.597	103.735	163.66	161.62	134.335	77.8114	118.182	103.026	107.438	135.517	130.563	124.374	171.851	139.694	84.6725	132.353	81.4451	149.889	118.274	149.749	98.482	103.192	NA	141.525	93.5687	144.971	165.761	79.6046	169.511	103.302	101.79	130.087	104.417	97.3261	122.786	120.397	85.1459	141.033	102.492	71.8806	84.9917
YHL021C	118.556	NA	135.037	38.4961	100.406	101.289	60.6741	43.6764	58.0757	104.768	53.1856	43.7447	53.057	146.348	71.856	167.832	93.1698	116.511	197.147	59.736	82.5207	62.1241	95.5876	95.3946	100.313	133.276	107.644	69.5714	77.3206	66.8778	86.1858	84.3732	107.612	52.4167	95.0419	48.4932	72.5814	55.4124	76.9783	97.712	34.4303	68.5821	83.3225	66.5367	125.859	82.6648	70.2392	28.2836	97.4502
YHL031C	40.5744	NA	102.947	61.3654	69.773	93.3733	86.0685	72.6	41.35	93.1458	101.935	81.7251	67.6526	110.047	46.5221	107.428	67.2918	68.1615	84.3336	59.9111	83.1511	69.6437	75.1032	63.4601	57.4632	58.3447	73.685	88.8868	69.7285	78.7273	30.1367	66.1248	45.7111	90.8079	86.0188	83.2258	89.9509	78.9005	89.8689	115.938	64.9421	45.9274	87.7155	72.6746	70.9086	60.4872	51.8844	66.391	66.1736
YHL033C	598.564	623.445	657.155	260.857	744.102	786.174	559.864	508.782	720.187	NA	715.942	579.765	493.055	636.305	NA	247.305	477.524	702.986	418.878	374.852	NA	312.685	481.016	457.993	602.251	638.067	297.998	688.925	556.692	562.929	456.669	665.727	540.29	471.479	370.777	643.974	706.764	780.449	454.689	431.628	573.411	NA	528.815	429.966	630.566	572.601	327.463	517.2	638.439
YHL034C	1362.9	1964.5	1557.89	1319.45	1065.31	1459.76	1113.19	1459.75	1391	1418.23	1117.57	1403.18	1181.18	1057.53	1384.95	1051.82	1402.93	1368.31	1179.95	1252.71	1058.24	2012.55	1331.58	1309.89	1220.63	1327.74	1211.34	1217.6	1384.36	1206.92	1284.27	1270.22	1475	1099.97	1217.47	1691.58	1120.59	1231.89	1434.52	1316.43	1268.88	1200.36	1041.26	1477.54	1187.83	1171.16	1133.32	1181.35	1112.05
YHR001W	155.781	52.8576	213.782	104.27	120.191	42.3587	114.98	120.435	120.144	133.705	103.718	99.8386	108.656	159.053	156.979	112.94	105.881	180.428	135.331	108.923	55.2836	118.682	122.848	137.903	101.383	129.395	117.155	108.513	136.493	133.004	157.651	98.1656	115.952	78.6254	128.705	89.5199	189.992	115.061	132.842	148.069	137.491	113.793	146.343	137.815	151.938	102.196	110.64	91.5964	137.491
YHR005C-A	296.735	459.075	317.693	217.238	343.082	564.256	347.93	256.742	277.217	334.557	318.596	344.973	416.606	233.136	252.152	191.156	540.093	227.337	429.127	450.804	354.148	351.859	417.99	301.755	246.229	430.656	327.395	219.845	312.596	383.152	226.332	261.007	289.143	300.51	422.56	375.367	254.844	359.714	321.767	403.228	367.488	200.103	246.392	341.681	299.267	263.858	444.68	313.553	311.037
YHR007C	606.685	565.444	576.632	678.335	261.292	669.581	283.966	265.144	415.234	392.286	450.121	262.596	521.718	446.1	726.297	530.101	523.808	671.264	296.405	428.336	527.247	650.953	463.816	602.09	308.577	737.068	562.045	559.276	635.916	487.199	502.233	669.527	489.768	765.872	406.972	685.539	490.236	709.503	466.706	326.243	871.475	528.602	282.926	454.562	564.771	494.71	507.235	1097.92	419.137
YHR009C	98.4797	149.253	270.468	184.555	64.5711	195.688	130.153	144.926	147.744	173.608	191.566	169.335	143.765	238.698	187.616	176.101	199.348	214.759	218.618	185.892	139.263	122.685	158.964	170.526	93.8652	233.724	195.364	137.763	162.378	145.746	232.453	85.833	157.578	161.688	205.698	194.301	141.845	268.588	166.771	196.492	200.623	109.585	127.791	163.077	135.403	120.211	147.239	125.934	145.498
YHR012W	44.2333	50.8692	85.6838	43.3789	40.9976	87.5501	71.5673	76.9333	69.3317	57.4292	73.1101	77.2007	73.1677	143.945	62.336	71.3675	58.5302	71.3386	13.961	90.0939	59.0873	82.457	35.8307	44.277	84.4375	77.1907	80.334	47.8733	61.9935	55.279	83.3818	45.309	63.6421	57.9937	49.3287	94.8792	55.5852	15.161	58.084	76.9162	46.275	46.0889	56.3158	55.279	62.8646	111.043	64.4116	52.0915	44.8281
YHR013C	164.521	173.521	174.702	131.809	146.007	143.649	160.752	107.24	138.098	125.993	137.938	135.968	227.675	192.832	85.9384	150.766	144.564	147.721	156.06	146.684	126.287	126.32	155.647	147.179	200.344	148.361	158.157	164.917	141.617	177.134	147.034	181.03	168.425	130.444	170.328	124.845	136.93	149.786	159.602	139.067	151.78	192.364	152.463	142.551	134.717	128.085	162.895	111.478	175.823
YHR018C	2431.27	2696.55	2960.58	2544.73	2607.85	2704.79	1636.42	1814.4	1267.5	2827.42	1594.69	1290.83	1680.7	1930.35	2170	1783.11	2158.05	1852.35	1273.04	2334.68	1868.17	2638.5	1497.79	2468.93	2221.72	1335.48	2170.67	1550.71	1164.35	1870.23	2013.37	2718.45	2110.55	1774.64	2029.75	1313.41	2663.07	1581.38	2219.5	2545.25	1670.25	1656.78	1745.7	1947.42	2040	1601.85	1933.08	1975.89	2780.58
YHR019C	988.608	889.365	940.947	886.045	882.253	927.545	722.337	759.67	757.542	845.062	808.864	899.372	685.297	834.139	988.927	903.882	840.875	912.567	861.768	828.008	864.216	853.531	823.353	892.27	825.52	760.284	795.991	818.751	898.501	716.977	836.875	1037.98	793.216	772.55	673.625	857.704	785.905	962.493	843.701	809.635	857.119	984.358	826.109	832.205	851.591	708.649	853.038	742.435	903.467
YHR020W	776.036	798.805	804.711	670.338	754.037	1044.32	652.576	747.777	699.389	806.43	713.303	784.316	596.7	703.116	817.739	822.948	636.867	587.46	608.683	744.186	901.324	699.015	692.397	604.722	669.516	753.267	763.172	709.797	864.515	599.676	799.326	1028.17	641.177	788.19	564.932	758.185	668.189	813.651	586.053	699.357	765.055	1051.72	631.082	700.295	835.916	695.524	702.784	888.543	798.563
YHR024C	136.483	98.074	145.595	102.157	121.798	169.131	108.806	78.5714	78.6727	131.49	83.851	147.483	112.378	141.473	67.7466	159.525	113.897	106.44	192.337	132.302	156.193	105.58	98.0596	89.5279	85.1668	124.574	122.29	109.404	97.3992	113.782	82.5172	112.045	106.352	72.2304	85.7217	90.9504	119.112	121.739	110.136	135.681	112.661	106.201	90.2163	101.119	108.772	126.573	154.802	115.823	119.206
YHR025W	639.41	827.671	823.69	543.537	803.365	849.867	756.547	1058.01	875.343	611.113	625.778	673.043	657.721	727.72	554.966	793.503	682.294	648.302	646.368	705.26	727.333	793.36	684.507	496.759	713.194	552.272	650.078	663.557	853.45	680.687	728.537	820.4	653.357	677.343	564.502	732.817	574.111	634.765	533.22	632.786	669.605	774.633	648.989	592.357	708.436	762.75	924.148	796.764	649.692
YHR027C	344.818	262.302	343.581	257.633	347.26	278.359	333.638	267.272	350.838	379.789	310.693	288.609	307.129	378.501	274.029	321.771	330.391	330.69	237.725	257.521	284.602	281.625	294.455	321.922	416.659	287.704	298.857	336.406	269.662	304.48	274.023	332.158	336.21	308.813	323.565	330.394	349.709	296.62	339.708	283.82	280.824	372.37	343.857	325.345	353.725	329.827	283.896	285.871	352.909
YHR029C	98.0086	122.714	NA	163.212	69.7599	347.443	131.744	254.7	151.449	84.707	71.2758	93.3552	127.915	89.4898	84.4361	228.378	55.3275	122.923	121.842	139.381	141.259	206.351	72.9986	99.7499	116.185	84.5216	134.406	74.0879	41.1483	131.044	82.6462	127.262	151.273	186.49	102.524	56.2626	73.6519	85.2312	101.378	52.4247	63.7711	100.774	110.003	147.049	283.644	213.623	NA	277.01	85.7256
YHR037W	161.052	106.445	151.357	187.845	148.612	124.611	120.96	124.496	168.891	142.753	127.489	140.126	188.915	145.185	88.148	122.772	169.365	124.206	115.896	136.583	126.301	138.495	105.853	125.848	182.539	113.96	133.612	86.4738	107.884	170.888	92.2573	103.499	111.851	131.628	112.095	103.628	137.851	145.657	142.48	100.923	93.5154	79.3743	133.933	133.712	155.963	154.62	168.325	84.6787	130.741
YHR039C	160.094	93.9091	195.011	176.894	139.681	188.089	132.779	248.138	243.373	165.71	154.353	89.106	153.101	207.837	144.552	172.94	171.035	193.276	113.43	92.8557	146.324	155.275	166.589	201.616	148.715	98.7078	107.881	181.12	144.444	139.178	216.152	190.283	186.305	163.11	147.016	209.875	191.857	150.711	202.268	125.974	189.388	167.321	112.441	185.059	122.837	180.954	135.91	162.367	158.802
YHR039C-A	1592.86	1905.16	1804.93	2043.9	1900.69	1390.08	2402.56	2418.83	2287.09	2389	3014.81	2077.47	2962.47	1844.24	2347.37	2082.46	2293.38	2863.69	2241.53	1818.18	1741.47	2205.16	2646.76	2582.36	1669.02	2642.18	2399.68	2501.23	2184.89	2509.5	2807.09	1799.32	2523.77	2594.62	2843.3	2099.56	1729.6	2142.03	2078.96	2255.5	2534.23	2073.38	2421.24	2130.93	1790.4	2082.99	1722.46	1881.74	1773.77
YHR042W	461.946	298.601	487.566	394.131	465.516	355.16	467.626	652.997	457.88	381.662	372.851	409.296	484.568	395.224	524.229	424.571	443.969	538.824	432.631	292.32	379.529	395.922	437.905	498.141	436.035	423.901	370.462	411.814	494.269	455.519	478.785	575.145	462.94	484.259	388.065	456.397	502.143	423.083	428.793	360.235	458.375	471.507	457.057	441.709	463.653	444.546	302.054	307.968	460.356
YHR046C	129.908	127.51	85.5789	77.4794	78.7051	87.1634	105.673	129.794	135.93	104.063	90.8691	29.8581	83.6256	69.3032	69.0226	134.07	102.824	70.559	95.6836	82.3507	94.9015	124.195	111.687	111.01	76.3056	78.6457	104.317	107.654	110.863	65.6781	187.983	97.5844	92.8134	101.804	102.364	84.437	140.172	85.2536	93.1785	54.3708	82.4756	133.434	63.4027	112.07	71.6156	89.5614	49.5465	117.308	105.368
YHR049W	422.317	984.207	934.071	690.807	411.77	297.543	528.522	664.624	1223.03	833.566	818.681	573.616	1542.2	641.091	541.485	426.999	603.011	562.402	178.593	762.608	843.841	778.471	608.168	504.897	688.852	815.653	555.35	629.164	843.685	1151.01	607.744	641.051	562.628	809.306	831.24	536.36	470.184	965.692	677.756	426.012	645.206	488.516	618.222	807.917	362.024	494.21	636.068	567.62	734.945
YHR051W	353.808	767.706	659.194	622.254	310.053	361.744	183.143	257.143	240.069	471.391	406.392	639.301	301.403	516.887	582.797	527.226	431.879	393.336	270.6	575.462	521.969	418.531	434.685	338.733	346.693	539.077	504.565	367.078	498.639	391.526	268.223	358.816	364.214	328.752	399.903	390.149	570.513	607.738	382.513	828.803	567.07	261.384	378.632	352.599	620.464	312.08	917.475	321.963	342.161
YHR052W	145.147	177.413	226.273	205.75	187.027	217.144	212.55	167.04	226.657	160.238	196.758	113.769	140.73	204.262	250.597	261.135	116.895	239.391	NA	245.574	140.35	209.222	144.507	198.612	145.987	143.391	164.707	163.415	227.864	136.704	171.522	248.136	170.954	161.544	149.364	170.378	173.188	210.643	172.357	223.118	194.183	262.015	105.076	160.459	163.429	223.628	230.153	203.435	129.722
YHR060W	45.7029	57.0481	71.5362	86.3932	56.3928	86.143	89.7979	101.055	66.9292	81.7625	68.0783	93.4661	54.284	63.299	79.693	46.2502	78.4758	46.5611	71.0926	48.4607	83.2183	81.7777	56.4049	64.3462	81.7717	72.0593	66.6427	58.2706	72.7386	69.0161	31.095	77.6363	89.3163	64.4906	43.6495	85.9642	59.7608	64.3729	42.4758	53.1182	NA	59.801	34.6022	80.3993	32.0919	60.6923	54.1398	53.5063	53.6037
YHR063C	125.729	82.2347	184.61	134.827	135.781	112.346	148.3	132.493	95.8912	166.444	192.057	127.183	182.926	206.572	166.927	163.152	96.787	168.755	171.362	129.44	110.562	104.768	130.735	140.966	148.398	113.344	139.688	165.292	151.742	135.641	180.312	95.9259	124.772	129.034	133.027	141.456	161.845	149.02	121.161	154.565	116.75	136.86	159.391	116.25	134.101	143.199	185.802	130.748	128.885
YHR064C	1608.68	1832.62	2003.03	1796.5	1773.11	2079.49	1481	2100.21	1677.46	1673.03	1460.97	2075.53	1397.89	1400.57	1486.32	1890.42	1702.23	1628.61	1756.78	1945.82	2103.27	2051.55	1664.87	1497.18	1664.23	1528.23	1633.66	1493.54	1684.45	1585.82	1789.09	1997.91	1465.26	1797.62	1376.18	1826.34	1410.35	1756.05	1510.45	1681.13	1633.61	1818.65	1517.35	1759.63	1656.06	1475.12	2229.05	1771.46	1577.38
YHR065C	120.342	71.2519	105.895	69.429	59.2106	82.9124	69.2725	90.1717	85.3936	59.8612	34.4863	76.9545	55.8532	121.241	85.1744	123.786	59.0021	61.1254	NA	97.735	106.219	96.4784	53.0532	66.9234	72.3234	145.339	118.322	35.135	93.7187	56.9416	80.4088	94.5035	53.9337	138.972	92.0964	56.4892	125.958	68.2207	85.2222	94.9589	59.5504	64.1961	106.47	88.9224	65.125	90.5083	106.787	82.9765	68.6297
YHR068W	1021.82	2341.81	1292.05	474.116	1138.14	1616.07	1697.08	2021.32	1606.05	1227.13	1338.26	1633.8	1469.44	855.835	1148.39	906.789	1365.53	986.191	884.465	1320.55	1279.39	1698.31	1512.78	1107.31	1063.8	1376.74	1250.7	917.725	941.548	1436.24	1267.12	1585.29	1546.49	1412.99	1337.42	1386.48	823.541	1061.76	1452.35	739.018	1046.35	882.833	977.428	1587.09	725.644	1026.78	1185.2	1588.98	1175.73
YHR069C	77.8317	90.079	69.8443	72.2641	78.0443	66.4266	93.73	51.6417	62.5364	72.7148	38.2501	79.1562	48.0433	63.1662	77.9272	68.8197	58.159	32.0422	83.5383	111.771	38.8225	74.5986	78.9882	84.2721	81.7678	63.7898	77.6285	89.8432	48.3169	54.5299	69.5883	83.098	51.8112	86.2848	58.5492	93.9463	76.5194	89.8136	71.112	81.1774	64.2808	44.4435	71.0279	74.9892	76.3977	103.811	74.6639	79.0207	84.2891
YHR072W-A	490.559	1419.6	967.336	910.568	709.318	994.658	1034.6	1118.86	1125	1263.73	1202.51	1770.47	1134.63	889.153	1108.53	1221.9	1098.72	898.453	1678.96	1285.34	1102.33	1047.77	996.343	891.831	758.028	1092.75	1042.59	1047.93	1219.1	1357.76	1306.79	962.936	942.143	1019.64	1156.62	1083.08	670.299	1129.74	952.806	1269.03	935.745	1063.97	1018.65	922.351	916.244	803.74	1189.23	989.13	828.967
YHR074W	121.202	85.1701	122.242	85.07	71.1553	64.6338	77.3043	64.5203	123.778	83.3255	82.1826	60.8059	114.364	95.9187	99.8623	88.2684	80.2453	90.6441	87.5728	79.8007	85.7378	90.5242	82.0307	111.056	112.142	85.3663	98.9327	130.84	79.4089	94.2314	91.1416	95.7105	109.965	84.9484	102.85	93.644	121.245	82.8546	109.013	85.6097	94.8511	94.3239	123.095	102.127	120.424	89.3016	90.054	87.5254	117.677
YHR076W	108.509	93.0314	171.241	87.155	136.016	103.296	104.449	108.941	104.168	87.4434	151.662	132.217	141.139	110.685	NA	161.737	140.912	141.71	148.914	121.52	115.792	116.782	104.569	108.896	111.893	110.55	133.182	138.95	116.505	157.637	182.019	NA	119.478	110.972	100.907	109.255	119.723	NA	116.189	156.23	97.0354	84.6581	137.143	96.7147	129.855	131.047	130.685	117.93	84.7001
YHR087W	1234.26	621.484	1665.71	532.332	2098.63	1498.89	1520	567.259	1150.07	1682.95	2742.88	1139.96	1824.67	1710.96	575.906	1357.06	1666.59	2030.23	3909.94	637.906	1111.79	486.368	1040.25	1050.54	2648.86	1849.82	1132.96	2286.36	2642.54	1950.08	1346.73	838.892	1912.96	920.755	1874.09	1613.01	871.276	965.688	983.951	2866.19	2715.35	1087.49	2198.01	824.711	1880.4	2090.71	288.215	142.818	1280.31
YHR089C	311.993	222.585	322.615	275.17	278.286	317.77	313.447	240.691	250.736	391.964	397.422	307.621	363.078	409.001	505.491	332.005	272.487	371.331	288.018	362.753	358.105	234.384	315.986	293.613	262.131	382.067	302.527	373.398	422.562	307.057	420.846	309.591	311.295	261.548	222.804	365.206	299.258	286.955	282.102	389.815	302.542	370.935	326.948	272.625	315.96	300.821	357.431	328.032	281.716
YHR104W	1101.68	792.862	1982.56	1482.62	1251.36	859.872	995.957	1125.32	739.035	1192.52	1109.25	1062.82	759.547	1127.63	930.455	744.779	1225.32	1114.02	1357.42	689.989	787.49	933.51	1166.63	1360.88	1201.62	1126.12	1022.29	866.328	1380.67	806.029	1043.06	863.005	1799.06	965.574	2161.53	1205.97	1144.73	965.064	1483.13	1006.04	1431.71	924.979	926.491	1231.42	1227.13	1082.36	829.042	574.944	1350.87
YHR107C	285.442	260.967	285.698	307.05	294.098	195.015	262.546	257.97	264.824	246.054	292.829	249.1	275.969	387.332	316.547	287.939	260.65	298.297	318.765	229.202	275.838	249.075	242.58	254.228	323.893	238.475	268.672	341.812	320.974	266.746	235.144	261.762	264.548	236.332	242.323	243.862	287.065	292.257	242.868	266.052	267.997	302.218	239.022	256.491	309.261	263.519	217.996	211.517	267.303
YHR108W	272.785	203.916	327.206	301.064	307.505	191.132	280.732	275.597	240.403	230.21	300.317	296.029	267.09	242.398	272.209	272.632	222.411	330.151	217.325	246.961	241.899	292.218	276.457	249.135	311.394	260.382	270.388	301.543	288.23	268.757	265.789	258.218	282.884	273.667	276.941	249.695	293.348	277.199	274.692	254.456	256.557	270.242	283.113	264.841	249.005	249.037	211.615	193.942	272.552
YHR112C	388.407	233.269	205.122	306.133	226.271	226.728	273.511	496.011	300.927	311.103	272.055	332.932	529.135	220.052	359.036	181.708	287.82	334.747	155.254	227.707	297.455	446.361	331.818	479.637	238.693	354.297	350.693	181.7	130.034	416.941	363.596	327.5	405.105	337.275	376.884	139.282	243.776	331.692	342.193	138.513	281.031	215.023	380.7	413.679	166.805	208.068	206.718	232.811	390.654
YHR117W	78.6322	NA	105.039	82.5914	86.6461	116.085	NA	79.9561	69.1975	94.1487	115.98	66.5276	117.023	90.0849	94.8026	102.947	91.7943	106.8	89.0331	85.9469	114.001	78.7616	NA	118.837	NA	78.399	83.9411	119.328	84.7088	95.9003	123.478	85.8756	84.1444	80.6861	92.6247	81.8761	79.7032	118.806	96.0281	158.405	NA	97.2557	96.7571	98.4224	78.5718	NA	95.1816	69.4679	100.911
YHR121W	163.05	155.855	NA	230.488	184.996	180.689	202.867	154.174	150.705	137.926	146.404	153.894	NA	214.277	188.059	178.309	130.326	165.068	204.573	193.295	180.537	213.767	131.908	155.444	192.687	197.896	187.463	129.774	168.176	NA	141.937	180.321	143.707	215.255	178.104	154.821	203.621	218.872	186.43	209.086	184.053	139.572	NA	200.691	226.721	168.544	NA	NA	183.697
YHR122W	22.8801	51.0792	47.9787	36.6252	NA	60.785	55.7976	40.7987	43.273	55.7204	41.8937	35.8181	60.4161	51.1402	53.9638	68.2696	42.5952	64.6906	56.2721	43.7149	NA	46.1208	37.7375	35.8475	40.6153	27.4645	44.4168	59.0431	35.3901	67.0594	47.5838	32.0109	46.8801	60.575	39.0202	68.2226	42.1126	36.3835	NA	58.5203	32.4716	35.1991	48.3622	41.2978	19.7421	66.8044	72.0752	33.0821	33.0557
YHR127W	2285.01	NA	2047.89	2617.14	NA	NA	2746.97	NA	NA	3106.59	2227.49	2821.79	2042.54	1556.56	NA	2458.05	2477.09	2112.5	3017.58	2460.78	1633.77	NA	3312.97	3284.22	NA	2839.35	2525.91	1903.16	2762.3	2779.62	NA	2565.77	2774.83	2724.49	NA	2761.2	1921.66	NA	2955.38	1918.15	NA	NA	2481.21	3295.72	1878.52	2396.83	NA	2720.42	2641.15
YHR128W	244.519	570.532	331.529	369.147	346.333	425.331	487.473	491.379	342.431	317.025	246.397	413.506	214.436	252.426	397.519	267.502	307.116	255.613	393.282	591.636	475.935	642.905	296.15	267.449	326.619	366.65	405.327	248.076	272.925	268.903	403.963	448.469	323.52	361.915	290.224	317.775	321.536	301.894	314.549	343.863	308.509	315.556	232.078	362.115	237.83	413.058	293.558	444.188	400.356
YHR132C	90.4889	99.7209	157.2	119.48	95.3095	128.537	123.577	94.0416	101.841	107.046	109.32	133.41	110.68	79.9847	73.3996	102.622	96.5862	120.78	115.409	126.109	137.668	151.178	66.3832	104.223	93.4033	105.892	91.2692	92.0819	102.05	124.336	99.2793	78.7347	109.78	97.2584	79.0521	93.7604	NA	104.36	105.181	124.177	130.688	92.8089	95.103	82.3757	NA	101.977	100.403	101.989	87.8106
YHR132W-A	187.52	209.857	346.09	192.019	190.09	184.03	263.773	243.9	245.19	220.429	213.291	224.69	350.968	275.503	116.473	177.662	241.313	200.204	240.689	198.156	151.931	199.259	192.652	285.35	178.809	312.32	226.275	171.876	299.547	362.498	263.83	100.207	235.004	155.429	246.441	165.78	212.58	126.009	245.491	231.717	184.881	192.437	247.494	184.857	194.495	193.695	210.996	170.586	197.926
YHR135C	51.9736	55.2628	66.261	81.8356	66.0239	33.0014	63.1334	NA	58.3522	36.7652	57.9628	56.7395	57.9287	50.1811	NA	NA	73.6228	47.269	NA	46.6343	43.3865	50.5604	42.4943	52.2158	71.8925	47.6036	47.5524	61.403	71.0933	77.0347	53.7475	65.7134	63.8483	43.3109	NA	56.5245	47.3511	50.9994	68.9389	41.9254	77.8463	75.2279	62.103	50.1599	81.1323	64.3882	46.2517	53.2669	76.158
YHR138C	212.022	234.512	395.533	304.347	484.725	210.122	169.381	363.041	325.824	242.234	273.571	293.241	327.534	367.845	139.748	148.007	256.306	289.755	343.932	109.253	319.649	159.261	266.628	422.958	244.419	228.26	235.809	254.371	318.089	347.164	273.627	197.326	333.534	222.623	447.783	354.845	389.082	216.821	354.272	173.213	305.815	240.299	414.295	291.731	289.021	187.378	243.381	153.639	300.37
YHR143W-A	479.797	870.271	634.415	494.904	423.297	797.582	680.663	718.669	750.454	611.632	756.772	1018.63	826.123	673.661	715.64	646.03	648.32	537.061	844.742	791.224	649.052	521.991	671.367	655.362	487.393	750.526	725.083	719.924	744.657	803.129	693.859	642.521	576.735	545.633	725.875	678.036	531.821	676.79	643.405	682.537	647.192	562.808	807.657	578.29	525.686	525.278	741.401	514.308	439.623
YHR146W	259.005	366.28	461.423	395.383	262.65	306.759	249.802	664.961	310.339	277.332	414.567	323.171	395.899	415.938	248.577	256.517	362.219	422.046	340.2	423.878	257.775	494.053	321.859	275.468	174.882	239.646	293.484	325.397	309.666	308.749	420.539	242.942	371.643	372.3	323.336	432.366	178.266	288.228	377.098	266.107	197.366	206.81	276.282	352.947	187.396	302.474	360.856	386.543	225.207
YHR158C	104.725	174.708	263.65	151.029	154.242	158.95	149.31	204.053	163.731	165.42	241.502	126.368	249.248	176.044	167.844	196.548	146.791	152.579	221.249	141.313	98.4724	135.25	181.572	216.827	143.144	217.818	205.426	255.381	225.645	209.402	199.167	116.064	187.814	184.371	280.891	185.38	178.603	207.605	196.648	181.925	181.498	165.405	231.887	164.213	162.447	158.014	143.621	152.049	133.705
YHR163W	692.424	845.446	476.331	612.429	450.464	439.529	424.913	389.19	319.6	353.11	331.47	555.79	280.722	232.366	449.375	384.833	554.459	717.411	270.144	684.243	704.585	509.677	480.159	380.188	405.939	403.13	508.771	401.69	426.884	353.619	362.622	670.937	547.727	499.662	600.641	381.087	197.517	577.748	436.161	434.848	511.845	385.663	352.279	559.896	523.799	452.725	527.978	810.643	423.25
YHR169W	48.6141	87.4755	57.9933	45.0734	52.1218	57.3841	53.0165	52.4964	45.4986	79.4736	62.8943	47.7248	78.3737	59.6357	42.0046	63.5628	65.9689	57.6043	43.8236	47.7947	78.4392	48.4947	67.8762	45.2038	46.8338	81.7423	79.5678	41.108	54.338	55.8382	47.7385	63.7841	43.6405	58.337	31.196	61.9474	61.9333	62.1682	44.7992	47.841	64.0318	60.1139	33.984	49.9635	52.4941	74.6216	29.1381	74.8673	68.8789
YHR170W	63.5009	114.682	77.2347	57.0904	78.5224	48.3453	69.8159	106.619	71.212	93.6151	63.7156	83.7793	64.0228	68.6732	80.5008	57.8752	93.3972	53.7681	54.8574	83.845	61.6529	86.3484	60.755	55.2266	62.5033	87.5644	84.5648	51.5065	79.2507	75.6601	64.7375	88.2135	73.6166	86.7038	50.4574	83.001	66.7662	49.9824	67.5467	69.4121	65.0393	77.8514	70.6124	70.1961	82.6079	77.5678	68.1162	83.4972	68.2814
YHR174W	3283.5	33477.5	7112.39	6911.39	9103.14	39919	15200.3	23784.7	10923.2	11511.4	15136.8	29725.2	24365.6	16291.2	7862.86	12784.2	21490.6	7345.34	8787.31	24735.7	20595.1	17564.5	13018.3	6337.45	11969.4	10800.4	14088.9	11354.7	8001.77	14517.6	18481.3	14781.7	9957.24	16719.5	10503.5	20576.1	5517.38	16363.5	NA	13399.3	13220.3	9972.25	5817.71	NA	10019	9232.61	10125.3	29136.7	8411.03
YHR179W	244.748	591.566	601.581	415.868	234.254	719.7	363.8	373.884	587.543	304	371.556	248.591	439.386	206.705	123.131	238.318	244.536	311.582	324.193	253.457	274.519	431.814	385.489	335.371	296.161	322.276	307.296	306.677	385.399	474.976	361.057	304.585	412.413	273.492	374.231	605.31	159.641	192.669	327.382	146.525	364.399	281.706	254.014	488.363	228.727	365	229.668	556.437	259.875
YHR183W	7015.51	5988.16	6925.75	6879.37	7222.87	4811.56	5330.36	5576.34	4342.69	4311.46	5784.12	4077.32	4022.44	2493.31	4304.05	4142.12	6731.59	8067.68	4410.34	5990.4	7311.65	5523.98	6196.98	5031.51	6461.17	4706.01	4699.99	6873.93	6494.48	4637.83	5215.26	5746.64	5933.4	4902.71	5192	6063.68	3128.24	4944.83	5142.06	5287.14	6942.25	6694.26	5229.37	5619.41	7256.74	6832.05	3243.3	6456.39	6178.34
YHR188C	120.938	68.331	169.582	130.281	130.101	76.9367	128.236	103.353	96.3518	80.5416	107.927	47.4858	160.483	150.883	81.4127	113.069	97.2466	110.263	75.0345	70.6091	117.882	93.9289	107.841	145.022	138.688	104.541	116.548	134.513	118.827	107.08	136.422	64.9465	155.034	97.1577	NA	119.419	115.165	60.7786	117.78	113.749	112.827	126.414	94.9586	91.2241	146.438	145.074	132.486	110.721	103.485
YHR189W	2063.5	1325.22	1228.16	662.357	1161.03	1246.43	1157.16	1449.34	2090.53	1116.66	403.343	1069.54	526.421	514.659	1109.1	1229.28	918.391	726.774	167.38	1081.7	2395.97	2505	1563.03	NA	1147.09	1144.97	908.806	326.749	1008.64	754.434	1618.22	2148.43	573.818	NA	NA	465.469	779.797	1939.15	996.409	688.343	1158.1	1212.5	1022.38	1237.71	1042.15	839.376	1141.77	1109.49	1727.05
YHR190W	364.061	248.897	339.34	193.42	297.26	178.814	160.501	281.017	276.331	286.3	188.355	146.998	237.035	191.039	144.866	103.741	281.487	163.479	127.271	165.07	164.721	168.99	286.871	266.278	301.986	185.438	192.025	234.752	271.018	287.055	151.829	299.875	268.131	171.853	250.018	267.501	336.297	148.89	252.645	163.768	293.743	349.216	243.699	240.984	372.197	270.724	240.529	289.421	315.905
YHR193C	1918.78	3671.09	2548.83	2246.07	2092.28	2440.51	2765.19	3107.14	3101.8	3149.7	3627.92	4090.03	3426.67	2420.95	3769.03	3016.2	3240.38	2584	3549.4	3606.68	2761.89	2857.24	3155.32	2544.06	2287.5	2866.13	2693.45	2988.7	2933.42	3165.61	3117.77	2364.86	2807.01	3059.38	3129.1	2714.3	1649.03	3271.51	2955.25	3437.08	3229.16	2844.02	2836.6	2760.91	2251.45	1965.4	3087.18	3004.5	2074.16
YHR196W	67.5386	62.7274	59.9879	65.2296	61.1968	69.4563	73.0332	78.206	52.0496	65.4234	57.9308	65.7594	59.1194	57.8926	64.2937	77.135	41.2016	39.4223	NA	88.7465	80.7562	49.6421	51.4696	64.0517	63.5829	70.7944	72.0161	54.646	63.083	50.7854	46.7736	101.433	24.7558	87.1873	46.8445	63.9652	85.3368	69.3128	63.1243	53.8098	53.7735	56.4292	54.4729	56.1152	47.2658	69.8928	81.6359	89.9493	65.9939
YHR200W	231.577	526.921	299.204	252.097	210.81	296.575	291.927	322.365	261.209	268.576	249.394	269.747	227.505	293.346	248.814	261.299	314.633	231.859	289.137	410.256	247.193	264.778	261.908	232.661	261.425	277.915	280.494	233.403	234.01	303.345	266.684	223.095	224.565	332.552	281.563	280.111	222.501	297.199	305.256	290.088	283.128	163.74	220.471	304.537	227.143	171.062	352.491	291.127	231.52
YHR201C	74.6189	235.497	167.897	84.2467	109.406	271.737	169.472	132.961	210.695	190.635	200.275	323.755	217.295	235.895	132.658	209.49	223.421	170.527	143.884	177.018	143.402	178.348	114.536	139.235	182.703	215.391	174.767	176.676	186.332	174.153	146.846	161.178	181.861	135.783	132.057	179.377	145.527	146.041	89.9212	133.921	126.26	117.288	140.356	148.365	111.558	146.068	162.62	160.048	141.408
YHR205W	68.4137	58.7804	74.0926	72.1174	77.2607	51.9313	85.013	108.995	94.6725	90.7543	101.575	62.7499	91.6684	132.445	93.4966	67.9204	69.4043	92.6235	114.043	66.5042	83.5398	71.6062	80.6975	84.2868	48.9639	66.748	56.1566	81.9526	99.8994	69.783	106.183	65.6451	74.3246	78.9531	41.9817	68.156	89.7649	94.225	71.7565	102.953	87.0105	85.0416	49.4682	53.949	116.469	88.9678	62.1036	67.3606	79.8168
YHR208W	1435.95	827.567	758.307	782.187	1151.57	1488.76	761.256	789.287	738.456	809.882	827.932	1051.96	756.217	843.888	677.16	910.779	881.941	712.444	958.556	765.494	636.816	754.383	716.929	981.505	1090.56	493.84	551.415	682.667	788.15	802.704	484.662	1064.93	567.337	749.346	488.382	831.133	861.794	597.123	707.25	NA	583.672	996.298	850.733	561.913	830.79	912.487	852.523	741.763	852.277
YIL008W	NA	122.784	20.6376	53.2511	72.4468	63.5524	67.1949	100.812	81.5969	77.6963	68.8129	NA	98.9918	15.5466	NA	17.9296	133.343	NA	NA	59.7853	72.7542	48.1108	99.9478	34.5666	98.9858	51.1859	53.7581	66.2819	NA	34.2334	24.0906	15.3518	78.3829	36.4637	109.939	144.22	48.8275	15.594	71.4196	33.1426	76.4156	49.9997	NA	120.691	42.8135	75.8661	22.4216	93.8746	28.3638
YIL010W	103.066	64.3411	170.694	135.741	150.751	75.0959	168.797	154.054	71.5606	98.7549	70.2971	100.855	154.241	139.903	89.4107	100.745	101.504	122.311	115.153	122.486	NA	189.006	111.123	144.806	121.717	128.142	129.376	76.4826	130.808	132.027	147.798	118.298	75.9929	93.4961	123.916	165.467	76.3452	65.4454	99.9143	226.191	133.287	89.9647	199.612	157.585	123.508	150.183	118.528	108.005	76.0488
YIL021W	101.102	131.305	151.51	150.5	128.154	94.5795	87.5242	135.369	124.375	113.429	139.611	154.983	132.662	110.515	143.427	147.154	104.812	107.752	160.973	141.527	71.9234	141.072	139.745	114.838	139.926	131.059	142.987	72.3815	116.352	162.815	106.756	117.385	87.0938	111.918	111.594	178.874	117.647	83.0836	144.491	124.938	137.794	120.616	119.556	107.831	95.551	223.148	121.029	117.275	113.973
YIL022W	168.544	174.936	161.334	166.011	183.099	297.459	166.003	103.691	119.607	168.422	119.905	162.202	133.458	178.056	135.807	144.078	179.882	123.784	236.324	200.948	163.871	125.773	148.943	139.905	204.122	147.209	154.705	160.151	176.633	153.815	100.229	159.631	126.402	107.723	119.39	266.901	183.652	207.672	130.536	172.486	155.053	149.855	154.456	146.729	178.209	229.093	205.836	188.8	157.288
YIL033C	654.645	320.677	487.448	500.232	553.65	428.92	365.028	554.405	499.843	453.241	447.675	431.621	365.121	545.248	543.697	396.551	408.55	546.138	510.464	406.297	438.271	569.273	453.061	569.555	739.865	468.19	467.915	427.045	493.24	442.655	545.206	457.664	462.96	512.553	521.638	713.343	601.06	601.435	540.223	494.159	484.986	420.298	539.006	468.607	486.34	713.935	398.532	247.054	543.991
YIL034C	249.139	201.722	346.492	328.122	301.539	227.763	309.313	280.298	299.109	311.525	337.719	316.101	298.912	413.764	328.404	294.87	265.464	411.864	247.492	243.843	256.779	304.052	257.073	311.513	285.001	329.853	314.507	322.108	295.689	311.177	371.634	227.779	318.523	248	263.373	302.998	343.082	208.45	283.805	275.558	321.868	291.986	319.403	301.116	309.896	340.484	315.63	194.341	275.769
YIL035C	128.452	97.5886	118.194	120.319	NA	NA	129.339	114.969	NA	108.749	127.421	NA	162.347	128.76	NA	104.514	101.341	144.967	NA	107.927	NA	74.2202	120.953	NA	223.21	115.842	124.71	147.01	135.393	73.6978	25.8937	100.403	143.066	59.674	107.51	215.112	149.724	NA	117.538	95.6542	121.3	130.861	108.831	118.357	125.651	184.125	87.9575	124.66	141.429
YIL039W	90.4373	70.2866	101.161	98.3693	105.699	62.8258	103.83	77.1319	103.254	93.6708	85.8134	68.9299	106.34	117.613	72.5592	74.1095	97.8839	105.628	61.8214	73.3783	104.17	72.6102	116.577	NA	105.19	76.5176	108.674	108.858	93.2958	81.821	NA	83.9982	40.543	61.942	96.4972	213.644	98.3195	108.718	72.0855	85.4052	82.9857	81.5553	103.515	91.651	97.0323	126.382	85.3613	93.3813	NA
YIL041W	1080.85	1425.74	1369.71	1325.99	1204.61	1267.83	958.715	1689.05	1331.43	1159.55	1314.76	1612.15	1279.59	1334.7	1363.96	1399.65	1381.13	1320.91	1519.86	1364.38	1401.42	1492.48	1107.81	1263.84	1889.2	1368.76	1370.72	1148.37	1225.17	1374.76	1230.74	1170.1	1230.46	1241.59	1324.03	2178.7	1151.8	1418.07	1359.12	1578.76	1261.24	1038.18	1313.54	1421.05	1308.86	1834.53	1521.59	1114.26	1182.2
YIL043C	385.246	330.747	445.29	399.176	520.497	419.482	535.094	489.768	310.535	476.683	482.519	430.897	547.408	442.08	565.695	484.095	495.073	520.832	512.845	312.617	434.159	399.354	439.476	439.23	570.036	351.057	413.127	517.324	469.89	557.342	545.792	414.942	458.68	486.793	494.305	846.352	544.651	403.26	454.602	489.974	541.854	493.276	531.899	488.929	477.338	568.237	509.988	444.981	435.925
YIL044C	34.408	64.8834	31.4403	24.2517	43.1728	51.2035	49.8393	40.9894	28.1305	28.573	40.293	NA	15.3225	26.2932	NA	36.3146	41.8853	27.1694	21.3445	51.0233	46.594	58.808	52.4422	35.0205	58.309	46.7194	43.9907	32.9502	NA	43.2724	31.002	44.7608	46.3294	40.6184	46.964	78.2192	18.2873	32.5302	28.8088	35.1612	23.0642	33.8737	21.9467	40.3528	16.6697	52.6166	40.119	54.2009	27.1919
YIL053W	1532.88	3683.79	1633.03	949.858	980.572	4709.81	2394.96	1749.06	1335.97	1237.99	1257.67	1000.61	1481.91	577.343	2456.45	2170.89	2411.56	1744.89	2837.11	2557.5	1113.09	2289.82	2312.54	1342.97	1228.85	2925.76	1709.06	1523.77	2873.19	2138.15	2362.2	1564.76	2062.14	1698.69	1208.78	5843.88	890.506	919.606	1288.44	2111.43	2321.43	2830.77	1288.66	2018.25	1382.98	2595.22	450.949	4014.68	1394.18
YIL062C	740.684	1049.4	1055.15	929.674	876.86	849.353	837.808	1187.99	1084.58	927.918	1413.84	1125.38	1498.06	1109.01	859.229	998.033	1020.24	972.336	1126.66	962.265	942.457	917.913	975.071	1177.44	1061.42	1164.85	1106.66	982.188	1086.35	1393.79	970.666	815.373	1003.72	961.208	1194.81	1072.15	744.267	838.712	1058.07	1052.72	1062.17	780.757	1143.04	1075.7	811.836	1103.91	893.098	702.794	770.205
YIL063C	94.0425	36.9188	64.5511	101.663	109.357	92.4752	108.015	42.7982	137.457	84.7547	139.589	99.7064	97.8276	60.3802	119.416	43.2157	92.1888	189.782	110.739	76.8061	74.0578	107.452	76.9307	90.6693	168.153	75.263	88.3687	113.786	132.431	95.2052	NA	54.4121	106.322	60.0698	111.689	198.204	84.585	64.1287	84.8388	118.137	NA	106.011	89.196	126.888	82.535	83.9842	61.3726	NA	84.0228
YIL064W	78.5897	93.3498	39.847	92.9813	79.0877	119.816	56.8247	165.338	64.4324	NA	31.3456	92.1223	NA	62.1162	NA	51.937	73.6948	NA	NA	107.713	133.317	103.571	97.7393	76.1429	84.6148	65.4242	84.5064	NA	NA	NA	54.6108	111.403	50.6123	72.9814	NA	123.577	63.7527	105.063	87.5819	71.5788	84.7917	54.8393	53.0167	119.278	65.3543	120.775	76.5573	68.6139	77.1975
YIL065C	104.912	48.2857	NA	123.98	98.7916	NA	77.3181	NA	83.9084	62.9476	NA	43.0204	NA	46.0967	51.9525	NA	52.7386	61.0074	54.7431	84.3626	NA	97.1419	91.1067	81.5747	104.016	103.118	77.3324	NA	49.892	55.9097	70.8368	72.0947	82.8227	83.7257	105.298	99.8962	101.913	43.5747	113.679	67.3561	NA	NA	59.3977	104.481	NA	95.5672	101.494	62.1239	114.568
[truncated: 868 more rows]
[truncated: 747 more columns]

## Sheet: SI Table 4
SI Table 4: Proteomes of disomic strains (non-imputed).
Sample naming convention: Strain number_Disomic Chr _Replicate
[truncated: 1,378 more rows]

## Sheet: SI Table 5
SI Table 5: List of strains showing a discrepancy between aneuploidy annotation as shown in SI Table 1 and the median gene copy number per chromosome as published in 10.1038/s41586-018-0030-5.
[truncated: 81 more rows]

[truncated: 15 more sheets: SI Table 6, SI Table 7, SI Table 8, SI Table 9, SI Table 10, SI Table 11, SI Table 12, SI Table 13, SI Table 14, SI Table 15, SI Table 16, SI Table 17, SI Table 18, SI Table 19, SI Table 20]
